# Supplementary material for: Dissecting the mechanisms responsible for the multiple insecticide resistance phenotype in Anopheles gambiae s.s., M form, from Vallée du Kou, Burkina Faso
Source: Gene. 2013 Apr 25;519(1):98–106. doi: 10.1016/j.gene.2013.01.036 (PMC3611593; doi:10.1016/j.gene.2013.01.036)
Supplement: Supplementary file 3 — Table supplementary materials. [file mmc3.xlsx]

## Sheet: Probes diff expr T Test Against
# Notes : Created from Advanced Analysis operation: significance Analysis.
#Entitylist : Filtered on Flags [P, M]
#Interpretation : VK-Ng
#Experiment: VK all 5
#p-value cut-off:0.01
#Fold change cut-off:2.0
#Selected Test : T Test Against Zero
#p-value computation: Asymptotic
#Multiple Testing Correction: Benjamini-Hochberg
#
# Technology : Agilent.TwoColor.27057
# Owner : gxuser
# Created On : Thu Jul 28 17:07:44 BST 2011
ProbeName	Corrected p-value	p-value	FCAbsolute	regulation	US84700254_252705710023_S01_GE2_105_Dec08_1_1.txt:cy3ByCy5Signal(normalized)	US84700254_252705710023_S01_GE2_105_Dec08_1_2.txt:cy3ByCy5Signal(normalized)	US84700254_252705710023_S01_GE2_105_Dec08_1_3.txt:cy3ByCy5Signal(normalized)	US84700254_252705710023_S01_GE2_105_Dec08_1_4.txt:cy3ByCy5Signal(normalized)	US84700254_252705710023_S01_GE2_105_Dec08_2_1.txt:cy3ByCy5Signal(normalized)	GeneName	Sequence Description
CUST_2693_PI422575199	0.000622	3.4e-06	77.1967	up	6.41419	6.2916	6.75646	5.69596	6.19413	AGAP007160-RB	lethal essential for life l2efl
CUST_2694_PI422575199	0.000537	5.53e-07	75.6055	up	6.36907	6.22569	6.49656	5.84826	6.26252	AGAP007160-RC	lethal essential for life l2efl
CUST_2692_PI422575199	0.000912	1.06e-05	74.3092	up	5.83079	5.83392	6.34235	6.02639	7.04391	AGAP007160-RA	lethal essential for life l2efl
CUST_4851_PI422575199	0.00106435	2.56e-05	73.0915	up	6.64041	6.84842	5.88654	6.31475	5.26804	AGAP002878-RA	cystatin-like protein	metabolic process;	nuclear part;	protein binding;
CUST_2394_PI422575199	0.00135185	4.95e-05	26.3902	up	5.47067	5.10794	4.04471	4.39377	4.59255	AGAP006879-RA	h+ transporting atp synthase subunit e
DETOX_487_PI422610884	0.00181303	0.000113	20.5314	up	4.57432	3.6895	4.89247	4.98947	3.65302	CYP6Z2	cytochrome p450
CUST_9916_PI422575199	0.00316964	0.000363	18.1712	up	4.74597	4.33632	5.13206	3.64628	3.05726	AGAP011318-RA	AGAP011318-PA [Anopheles gambiae str. PEST]
CUST_6539_PI422575199	0.000892	9.75e-06	16.6558	up	4.22654	3.87764	3.75162	3.88812	4.54584	AGAP012982-RA	rhodopsin
DETOX_66_PI422610884	0.00619505	0.00126101	16.5571	up	3.59653	5.4663	4.64821	4.04319	2.49264	Aldehyde_oxidase	aldehyde oxidase
CUST_1987_PI422575199	0.0022262	0.000181	15.4911	up	3.77816	4.28546	4.53209	2.87789	4.29325	AGAP006504-RA	gsg2-like protein
CUST_1836_PI422575199	0.0069359	0.00149888	14.3399	up	3.81763	5.08485	3.06345	4.77869	2.46519	AGAP006365-RA	rna-binding protein 8a
CUST_6404_PI422575199	0.00158193	7.06e-05	14.1027	up	3.46043	4.23993	4.47291	3.55308	3.36314	AGAP004033-RA	isoform g	mitotic cell cycle; axon guidance; protein amino acid dephosphorylation; germ-band extension; regulation of protein localization; negative regulation of peptidyl-tyrosine phosphorylation; regulation of protein stability; oogenesis;	perinuclear region of cytoplasm; nucleus;	protein tyrosine phosphatase activity; protein binding;
CUST_1777_PI422575199	0.000924	1.17e-05	13.5244	up	3.75837	3.60839	3.80543	3.37987	4.23541	AGAP006263-RA	arrestin-like protein
CUST_1475_PI422575199	0.000971	1.62e-05	12.373	up	3.96239	3.29742	3.59171	3.32152	3.97259	AGAP005996-RA	---NA---
CUST_5632_PI422575199	0.00100861	2.28e-05	11.9222	up	3.03928	3.82707	3.71824	3.89152	3.4018	AGAP003444-RA	kda salivary protein	regulation of cell shape; receptor-mediated endocytosis; female germline ring canal formation; border follicle cell migration;	sperm individualization complex; intracellular part;	protein binding;
DETOX_489_PI422610884	0.00208479	0.000163	11.0608	up	4.16321	3.7651	3.60459	3.05376	2.75028	CYP6Z2	cytochrome p450
CUST_10688_PI422575199	0.00705256	0.00154053	10.9049	up	2.5229	4.55724	3.81194	4.07943	2.26304	AGAP012129-RA	dimethyladenosine transferase
CUST_1367_PI422575199	0.00163817	7.86e-05	10.6308	up	2.93883	3.22237	3.21675	3.52515	4.14778	AGAP005901-RA	sterile alpha and tir motif-containing protein 1
CUST_12342_PI422575199	0.000537	1.8e-06	10.529	up	3.60298	3.19879	3.5646	3.29016	3.32494	AGAP009110-RA	AGAP009110-PA [Anopheles gambiae str. PEST]
CUST_13058_PI422575199	0.00211973	0.000167	10.4167	up	2.57038	3.87721	3.62958	3.77498	3.052	AGAP009828-RA	chymotrypsin 1
DETOX_461_PI422610884	0.00527962	0.000941	9.98781	up	2.35986	3.24316	3.32664	2.99265	4.67854	CYP6P3	cytochrome p450
CUST_12441_PI422575199	0.00361607	0.000461	9.82036	up	2.21418	3.91028	3.43709	3.87145	3.04588	AGAP009212-RA	serpin 6 plasmodium-related inhibitory serine protease inhibitor
CUST_3330_PI422575199	0.000971	1.51e-05	9.79267	up	3.03914	3.44546	3.71668	3.01718	3.24005	AGAP006741-RA	isoform d
CUST_2964_PI422575199	0.00183681	0.000119	9.44221	up	2.68777	3.5382	3.90334	2.91045	3.15586	AGAP007403-RA	anopheles gambiae pest agap012431-pa
CUST_11795_PI422575199	0.0018449	0.000121	8.79995	up	3.32879	2.87841	3.40227	2.44587	3.63213	AGAP008533-RA	cyclin-dependent kinase 5 activator
CUST_8859_PI422575199	0.000971	1.57e-05	8.62597	up	3.13526	3.0006	3.41097	2.69321	3.30339	AGAP000461-RB		Wnt receptor signaling pathway; auxin biosynthetic process; cell morphogenesis; cell division; mitosis; signal transduction; protein amino acid phosphorylation;	microtubule organizing center; cytosol; soluble fraction; nucleolus; condensed chromosome kinetochore;	peptide binding; protein serine/threonine kinase activity; glycoprotein binding; ATP binding; magnesium ion binding; phosphoprotein binding;
CUST_10735_PI422575199	0.000768	5.37e-06	8.57678	up	3.20703	2.85332	3.11591	2.93717	3.38876	AGAP012179-RA	calbindin-32
(+)E1A_r60_a107	0.00148506	6.13e-05	8.52623	up	2.48554	3.23379	3.5284	3.24511	2.9667
CUST_2696_PI422575199	0.00118785	4e-05	8.46717	up	3.14885	2.90969	3.2769	2.57936	3.4946	AGAP007161-RA	lethal essential for life l2efl
CUST_7424_PI422575199	0.00553882	0.00102611	8.43696	up	4.22205	2.59507	3.62778	2.50877	2.42994	AGAP001610-RA	AGAP001610-PA [Anopheles gambiae str. PEST]	inositol and derivative phosphorylation;		calmodulin binding; calcium-dependent protein binding; inositol trisphosphate 3-kinase activity;
CUST_3716_PI422575199	0.00194299	0.00014	8.32975	up	2.67701	2.75228	2.85093	3.16087	3.85028	AGAP002089-RA	schwannomin interacting	wing disc pattern formation; locomotory behavior; neuron development; negative regulation of transcription;	nucleus;	transcription cofactor activity; transcription repressor activity;
CUST_7821_PI422575199	0.00159669	7.23e-05	8.20879	up	3.3573	2.78723	2.45373	3.36717	3.22042	AGAP000646-RA	diminutive	proteolysis;		metallopeptidase activity; zinc ion binding;
CUST_13511_PI422575199	0.000971	1.44e-05	8.10734	up	2.99927	2.85256	3.45651	2.76482	3.02299	AGAP010286-RA	isoform g
CUST_2186_PI422575199	0.0027897	0.000287	8.01079	up	2.7197	3.73433	3.21982	3.10895	2.22692	AGAP006678-RA	cyclin t
CUST_12137_PI422575199	4.05e-05	7.26e-09	7.86584	up	3.04441	2.95816	2.96712	2.94614	2.96217	AGAP008903-RA	leukocyte receptor
DETOX_462_PI422610884	0.00247833	0.000232	7.74174	up	2.44792	3.43199	3.41597	3.12874	2.33866	CYP6P3	cytochrome p450
CUST_5633_PI422575199	0.000737	5.02e-06	7.73467	up	3.02675	3.07817	2.80164	3.16413	2.68602	AGAP003442-RA	kda salivary protein	regulation of cell shape; receptor-mediated endocytosis; female germline ring canal formation; border follicle cell migration;	sperm individualization complex; intracellular part;	protein binding;
CUST_11285_PI422575199	0.00089	8.78e-06	7.69201	up	2.8537	2.93343	2.61283	3.17472	3.14213	AGAP007990-RA	glucosyl glucuronosyl transferases
CUST_14062_PI422575199	0.00179322	0.00011	7.49688	up	2.97927	2.37284	2.63661	3.04272	3.50001	AGAP002789-RA	unc- isoform a	proteolysis;	intracellular;	metalloendopeptidase activity; calcium ion binding; zinc ion binding; ligase activity;
DETOX_460_PI422610884	0.00171708	9.57e-05	7.36139	up	2.52503	3.29834	3.19286	3.00956	2.37411	CYP6P3	cytochrome p450
CUST_1553_PI422575199	0.000996	1.77e-05	7.34843	up	2.7481	2.96942	3.23559	2.9186	2.51546	AGAP006068-RB	AGAP006068-PC [Anopheles gambiae str. PEST]
CUST_3219_PI422575199	0.00888487	0.00225627	7.28804	up	3.13192	3.28255	1.31978	2.85087	3.74252	AGAP007657-RA	isoform b
CUST_12023_PI422575199	0.00125833	4.36e-05	7.24597	up	2.37704	3.21884	3.05503	2.67564	2.95934	AGAP008782-RA	kda salivary protein
CUST_308_PI422575199	0.00115873	3.64e-05	7.23676	up	3.1483	2.88009	3.17723	2.60753	2.46356	AGAP004949-RA	AGAP004949-PA [Anopheles gambiae str. PEST]		intracellular;	zinc ion binding; nucleic acid binding;
CUST_12435_PI422575199	0.00164693	8e-05	7.23356	up	3.13401	2.57264	2.65778	3.39406	2.51504	AGAP009206-RA	isoform b
CUST_8191_PI422575199	0.000622	3.2e-06	7.20531	up	3.05701	2.70375	2.97399	2.65228	2.85828	AGAP012956-RB	AGAP012956-PA [Anopheles gambiae str. PEST]
CUST_2641_PI422575199	0.00177631	0.000108	7.02271	up	2.87702	3.45227	2.77063	2.32888	2.63134	AGAP007110-RA	isoform c
CUST_6548_PI422575199	0.00357409	0.000445	7.01161	up	2.93202	3.02073	2.83828	1.83044	3.42726	AGAP013149-RA	rhodopsin
DETOX_488_PI422610884	0.00980427	0.00256536	6.97896	up	3.9355	2.68656	1.76592	3.5607	2.06637	CYP6Z2	cytochrome p450
CUST_4468_PI422575199	0.00995645	0.00261946	6.93689	up	2.40697	2.75815	4.3982	2.41043	1.9977	AGAP013226-RA	AGAP013226-PA [Anopheles gambiae str. PEST]
CUST_3988_PI422575199	0.000537	1.91e-06	6.7238	up	2.84346	2.89205	2.77341	2.72257	2.5149	AGAP002272-RB	ankyrin unc44	auxin biosynthetic process; instar larval development; spermatid development; oogenesis; RNA interference;	RNA-induced silencing complex; P granule; neuronal cell body; lipid particle;	ATP-dependent RNA helicase activity; nucleic acid binding; ATP binding;
CUST_12053_PI422575199	0.00343431	0.000411	6.69301	up	2.48524	2.3956	3.20858	2.15326	3.47059	AGAP008820-RA	AGAP008820-PA [Anopheles gambiae str. PEST]
CUST_6296_PI422575199	0.00106451	2.81e-05	6.68041	up	2.64455	2.35882	3.11665	2.67541	2.90425	AGAP003944-RA	rho-gtpase-activating protein	acetylcholine transport; cell cycle; small GTPase mediated signal transduction; protein amino acid ADP-ribosylation; neurotransmitter secretion; tubulin complex assembly; endosome transport; synaptic vesicle endocytosis;	microtubule organizing center; cytosol; Golgi apparatus;	GTPase inhibitor activity; protein binding; GTPase activity; GTP binding;
CUST_8602_PI422575199	0.00100861	2.26e-05	6.64354	up	2.91175	2.57025	3.07814	2.39666	2.70295	AGAP000267-RA	nonribosomal peptide synthetase			zinc ion binding; protein binding;
CUST_11843_PI422575199	0.00181988	0.000116	6.61208	up	2.44004	2.67919	3.27748	2.26105	2.96777	AGAP008588-RA	nicotinic acetylcholine receptor alpha isoform b
CUST_7327_PI422575199	0.00309034	0.000346	6.5712	up	3.49951	2.76827	2.06476	2.83814	2.41011	AGAP001546-RA	alcohol dehydrogenase		microsome; lipid particle; membrane; mitochondrion;	oxidoreductase activity; electron carrier activity; heme binding;
CUST_8190_PI422575199	0.00162488	7.43e-05	6.57089	up	2.69314	2.49978	2.78633	2.32166	3.27954	AGAP012956-RA	AGAP012956-PA [Anopheles gambiae str. PEST]
CUST_11883_PI422575199	0.00470172	0.000762	6.55571	up	2.3382	2.98622	3.70621	2.51493	2.01821	AGAP008640-RA	ly-6 neurotoxin superfamily member 1
CUST_1554_PI422575199	0.00148506	6.11e-05	6.53963	up	2.2161	2.57333	3.02921	3.03928	2.68813	AGAP006068-RC	AGAP006068-PC [Anopheles gambiae str. PEST]
CUST_11372_PI422575199	0.00260133	0.000251	6.52949	up	2.5772	2.21067	2.67498	2.54203	3.52997	AGAP008082-RA	neuroendocrine protein 7b2
CUST_4653_PI422575199	0.00504115	0.000872	6.32959	up	3.84019	2.4059	2.44066	2.18606	2.43775	AGAP002736-RB	isoform b	RNA processing;		RNA binding;
CUST_7525_PI422575199	0.000831	7.9e-06	6.32713	up	2.58711	2.43663	2.96009	2.56722	2.7567	AGAP001690-RB		coenzyme A metabolic process; oxidation reduction; embryonic heart tube development; pole cell migration; gonad development; germ cell attraction; isoprenoid biosynthetic process;	integral to membrane; endoplasmic reticulum membrane;	hydroxymethylglutaryl-CoA reductase (NADPH) activity; NADP or NADPH binding;
CUST_7946_PI422575199	0.000806	7.1e-06	6.30349	up	2.73691	2.40447	2.8795	2.50155	2.75834	AGAP013043-RA	AGAP013043-PA [Anopheles gambiae str. PEST]
CUST_1876_PI422575199	0.00606476	0.00118772	6.21455	up	2.69271	3.48123	2.06218	3.16	1.78214	AGAP006400-RA	alkaline phosphatase
CUST_11805_PI422575199	0.00257851	0.000246	5.97176	up	2.50926	2.91711	2.99838	2.64247	1.82356	AGAP008544-RA	amp dependent ligase
CUST_10807_PI422575199	0.000963	1.28e-05	5.93503	up	2.92352	2.33918	2.57041	2.44608	2.56708	AGAP012252-RA	protein kinase c
CUST_4058_PI422575199	0.00166504	8.21e-05	5.77861	up	2.41963	2.13319	2.90279	2.88333	2.31466	AGAP001096-RA	isoform b			zinc ion binding;
CUST_2966_PI422575199	0.00687417	0.00147941	5.75651	up	1.45693	3.09377	2.87346	3.10859	2.09323	AGAP007406-RA	elongation factor 1-alpha
CUST_3989_PI422575199	0.00410389	0.000592	5.75562	up	2.91557	2.34542	2.63931	1.63471	3.08984	AGAP002273-RA		auxin biosynthetic process; instar larval development; spermatid development; oogenesis; RNA interference;	RNA-induced silencing complex; P granule; neuronal cell body; lipid particle;	ATP-dependent RNA helicase activity; nucleic acid binding; ATP binding;
CUST_1552_PI422575199	0.00373034	0.000496	5.73937	up	2.72262	2.96286	2.91217	1.63776	2.36905	AGAP006068-RA	AGAP006068-PC [Anopheles gambiae str. PEST]
CUST_4720_PI422575199	0.00185979	0.000124	5.69238	up	2.48396	2.23592	2.97011	2.05366	2.80151	AGAP002790-RA	beta amyloid protein precursor-like	establishment of meiotic spindle localization; cystoblast division; ovarian fusome organization; female germ-line stem cell division; mitotic spindle organization; centrosome localization; actin filament reorganization involved in cell cycle; kinetochore organization; germarium-derived oocyte differentiation;	microtubule organizing center; microtubule associated complex; spindle pole;	microtubule binding; SUMO binding; protein kinase activity; myosin light chain binding;
CUST_6815_PI422575199	0.00148506	6.11e-05	5.67714	up	2.30215	2.52046	2.95889	2.12514	2.61918	AGAP004273-RB	synapse-associated protein	oxidation reduction;		heme binding; monooxygenase activity; electron carrier activity;
CUST_13009_PI422575199	0.00235584	0.000211	5.6707	up	2.04263	2.82473	2.01755	2.74123	2.89149	AGAP009791-RA	endothelin-converting enzyme 1
CUST_3987_PI422575199	0.00189487	0.00013	5.64254	up	2.6116	2.92237	2.69369	1.92318	2.33088	AGAP002272-RC	ankyrin unc44	auxin biosynthetic process; instar larval development; spermatid development; oogenesis; RNA interference;	RNA-induced silencing complex; P granule; neuronal cell body; lipid particle;	ATP-dependent RNA helicase activity; nucleic acid binding; ATP binding;
CUST_7248_PI422575199	0.00104313	2.44e-05	5.62933	up	2.71193	2.40208	2.73071	2.50062	2.11948	AGAP004604-RA	isoform b	phototransduction; protein-chromophore linkage; G-protein coupled receptor protein signaling pathway; visual perception;	integral to membrane;	G-protein coupled receptor activity; photoreceptor activity;
CUST_1956_PI422575199	0.00153631	6.61e-05	5.62854	up	2.74881	2.18967	2.50339	2.15111	2.87082	AGAP006473-RA	fas-associated factor
CUST_2573_PI422575199	0.0022262	0.000181	5.60969	up	2.60256	2.78589	2.9119	2.24299	1.89626	AGAP007046-RA	voltage-gated potassium channel
CUST_601_PI422575199	0.00131308	4.66e-05	5.56629	up	2.83218	2.16349	2.34836	2.29555	2.74399	AGAP005202-RB	ring-box protein 1a			zinc ion binding; protein binding;
CUST_6286_PI422575199	0.00486137	0.000811	5.54774	up	2.78542	2.36876	3.19162	1.54938	2.46432	AGAP003924-RA	rab6 gtpase activating gapcena (rabgap1 protein)	axon midline choice point recognition; locomotion involved in locomotory behavior; startle response; regulation of gene-specific transcription; regulation of transcription from RNA polymerase II promoter; R3/R4 cell fate commitment; inter-male aggressive behavior; antimicrobial humoral response; positive regulation of transcription, DNA-dependent; R7 cell development; nurse cell apoptosis; brain …	nucleus;	protein binding; zinc ion binding; specific RNA polymerase II transcription factor activity; transcription activator activity;
CUST_1509_PI422575199	0.00170921	9.44e-05	5.5403	up	2.59269	2.1784	3.0176	2.18372	2.3774	AGAP006028-RA	gaba receptor
CUST_6616_PI422575199	0.00133975	4.78e-05	5.52396	up	2.81482	2.08925	2.51558	2.25423	2.65465	AGAP004135-RA	ellow-e protein	mRNA polyadenylation;	mRNA cleavage and polyadenylation specificity factor complex;
CUST_8555_PI422575199	0.00199943	0.000149	5.50543	up	2.42652	2.45437	2.35126	1.99285	3.07928	AGAP000223-RA	sh3 adapter protein spin90	oxidation reduction;		zinc ion binding; oxidoreductase activity;
CUST_1336_PI422575199	0.00182856	0.000118	5.50326	up	2.25684	2.35878	2.88502	2.00928	2.79152	AGAP005866-RA	glutamate decarboxylase
CUST_634_PI422575199	0.00283735	0.000297	5.47758	up	1.95812	2.67389	3.10432	2.4651	2.06625	AGAP007611-RA	isoform a
CUST_12756_PI422575199	0.00148549	6.27e-05	5.47223	up	2.9562	2.11873	2.28755	2.43202	2.46614	AGAP009536-RA	kbp_drome ame: full=protein kbp homolog
CUST_8851_PI422575199	0.00166504	8.18e-05	5.46113	up	2.22378	3.03403	2.24775	2.40575	2.33468	AGAP000468-RA	insect intestinal mucin 3	neurotransmitter transport;	integral to plasma membrane;	neurotransmitter:sodium symporter activity;
CUST_3368_PI422575199	0.00100861	2.29e-05	5.43523	up	2.09654	2.5459	2.65958	2.28649	2.62319	AGAP001791-RA	neprilysin 2			heme binding; monooxygenase activity; electron carrier activity;
CUST_8281_PI422575199	0.00148506	6.06e-05	5.41168	up	2.45286	2.79024	2.57237	2.41511	1.9498	AGAP000976-RA	AGAP000976-PA [Anopheles gambiae str. PEST]	regulation of cell shape; actin filament polymerization; phagocytosis, engulfment; cortical actin cytoskeleton organization; actin nucleation; cell projection assembly;	Arp2/3 protein complex; cell projection; cytoplasm;	protein binding, bridging; actin filament binding;
CUST_2080_PI422575199	0.00843939	0.00209469	5.40351	up	1.94991	2.13421	2.85912	1.66685	3.55939	AGAP006590-RD	still life type 1
CUST_5933_PI422575199	0.00116545	3.86e-05	5.35824	up	2.73131	2.02957	2.6192	2.41321	2.31552	AGAP013323-RA	AGAP013070-PA [Anopheles gambiae str. PEST]
CUST_10860_PI422575199	0.00235722	0.000213	5.31653	up	2.11753	2.16428	2.61243	3.06031	2.09788	AGAP012305-RA	muscle lim protein
CUST_7526_PI422575199	0.00292931	0.000318	5.27928	up	2.98714	1.94368	2.49668	1.91868	2.65553	AGAP001690-RA		metabolic process;		N-acetyltransferase activity;
CUST_11478_PI422575199	0.00116545	3.89e-05	5.2719	up	2.65789	2.18893	2.37181	2.08395	2.68904	AGAP008193-RA	nidogen isoform a
CUST_3078_PI422575199	0.000537	9.77e-07	5.23433	up	2.43677	2.41781	2.5263	2.27022	2.28893	AGAP007532-RA	vinculin
CUST_3262_PI422575199	0.000912	1.09e-05	5.20433	up	2.64574	2.40963	2.2746	2.1219	2.44669	AGAP007698-RB	syntaxin 1a
CUST_4301_PI422575199	0.00227457	0.000193	5.20379	up	2.44207	2.37313	3.00577	2.15363	1.92322	AGAP002505-RA	voltage- gated calcium channel alpha subunit (voltage-dependent t-type calcium channel	gluconeogenesis;	mitochondrion;	GTP binding; kinase activity; phosphoenolpyruvate carboxykinase (GTP) activity;
CUST_8121_PI422575199	0.00287907	0.000306	5.18549	up	1.83383	3.02559	2.09935	2.5541	2.35954	AGAP000885-RA	protease m1 zinc metalloprotease	G-protein coupled receptor protein signaling pathway; signal transduction; sensory perception of taste;	integral to membrane; plasma membrane;	G-protein coupled receptor activity;
CUST_1176_PI422575199	0.000912	1.13e-05	5.14459	up	2.47098	2.2003	2.27991	2.20945	2.65464	AGAP005715-RB	autophagy-related protein 13 homolog
CUST_3985_PI422575199	0.00177631	0.000108	5.10009	up	2.36762	2.0477	2.48133	2.00688	2.84908	AGAP002274-RA	ankyrin isoform i	auxin biosynthetic process; instar larval development; spermatid development; oogenesis; RNA interference;	RNA-induced silencing complex; P granule; neuronal cell body; lipid particle;	ATP-dependent RNA helicase activity; nucleic acid binding; ATP binding;
CUST_29_PI422575199	0.00148506	6.1e-05	5.08742	up	2.17562	2.38929	2.83824	2.25788	2.07363	AGAP004696-RA	homeobox protein extradenticle	neuron migration; ether lipid biosynthetic process; protein import into peroxisome matrix; endochondral ossification;	cytosol;	peroxisome matrix targeting signal-2 binding; receptor activity;
CUST_13207_PI422575199	0.00227457	0.000194	5.0831	up	1.84491	2.64452	2.71829	2.529	1.99182	AGAP009983-RA	bhlh factor math6 (atoh8 protein) (bhlh transcription factor)
CUST_11671_PI422575199	0.00169431	8.9e-05	5.07724	up	2.42099	1.97494	2.28262	2.18889	2.85278	AGAP008405-RA	mitochondrial ribosomal protein l24
CUST_11050_PI422575199	0.00235584	0.000209	5.07334	up	1.66811	2.6287	2.55219	2.2534	2.61229	AGAP007754-RA	sugar transporter
CUST_9719_PI422575199	0.00230797	0.000201	5.05646	up	2.76402	2.63807	1.74318	2.34601	2.19936	AGAP011104-RA	AGAP011104-PA [Anopheles gambiae str. PEST]
CUST_8839_PI422575199	0.00112968	3.4e-05	5.05446	up	2.30849	2.34696	2.758	2.18234	2.092	AGAP000449-RA	x11lbeta cg32677-pa	protein amino acid dephosphorylation;		protein tyrosine phosphatase activity; protein tyrosine/serine/threonine phosphatase activity;
CUST_10297_PI422575199	0.00112478	3.33e-05	5.02644	up	2.56565	2.14556	2.20469	2.63978	2.09201	AGAP011715-RA	pantothenate kinase
CUST_10139_PI422575199	0.000912	1.07e-05	5.01546	up	2.15136	2.21427	2.6399	2.27066	2.35572	AGAP011543-RA	AGAP011543-PA [Anopheles gambiae str. PEST]
CUST_3556_PI422575199	0.00260133	0.000251	4.98772	up	2.89732	1.71846	2.40345	2.2337	2.33898	AGAP001960-RA	procathepsin l3			structural constituent of cuticle;
CUST_12572_PI422575199	0.00292931	0.000318	4.9748	up	1.79495	2.45033	2.64986	1.89353	2.78453	AGAP009351-RA	AGAP009351-PA [Anopheles gambiae str. PEST]
CUST_6445_PI422575199	0.00360907	0.000457	4.95529	up	2.81028	2.02996	2.65697	1.60847	2.43918	AGAP004066-RA	neurexin isoform b	transport;	intracellular;	transporter activity;
CUST_710_PI422575199	0.00529947	0.000946	4.94485	up	3.10848	1.58412	2.34866	1.91354	2.57483	AGAP005289-RA	myostatin
CUST_602_PI422575199	0.00112968	3.4e-05	4.9425	up	2.418	1.95626	2.17836	2.34778	2.6258	AGAP005202-RA	ring-box protein 1a	chitin metabolic process;	extracellular region;	chitin binding;
CUST_1103_PI422575199	0.00177631	0.000109	4.91204	up	1.7926	2.38897	2.68743	2.1654	2.44721	AGAP005644-RA	neurotactin
CUST_4129_PI422575199	0.00724693	0.00161028	4.91069	up	1.72475	2.10345	2.75548	1.67153	3.22442	AGAP002354-RB	ecotropic viral integration site			translation elongation factor activity; transcription elongation regulator activity;
CUST_12741_PI422575199	0.00412431	0.000603	4.9091	up	2.20668	1.47293	2.57928	2.35312	2.86527	AGAP009521-RA	ankyrin erythrocytic
CUST_728_PI422575199	0.00112144	3.24e-05	4.88458	up	2.39142	2.22536	2.65075	1.99215	2.18149	AGAP005302-RA	gtp-binding protein di-ras2-like
CUST_8473_PI422575199	0.00168152	8.52e-05	4.86576	up	2.18843	2.34055	2.76879	1.90273	2.21283	AGAP000037-RA	low-density lipoprotein receptor	auxin biosynthetic process; regulation of cell shape; regulation of cell cycle; histone phosphorylation; chromosome segregation; cell adhesion; antimicrobial humoral response; mitotic cell cycle, embryonic; protein amino acid autophosphorylation;	nucleus;	protein serine/threonine kinase activity; ATP binding; protein binding;
CUST_12034_PI422575199	0.000537	1.92e-06	4.86219	up	2.43543	2.37545	2.2235	2.13549	2.23817	AGAP008801-RA	gaba-a receptor interacting factor-
CUST_3382_PI422575199	0.00204711	0.000157	4.85522	up	2.75298	1.79752	2.14878	2.18022	2.51819	AGAP001799-RB	tropomyosin invertebrate	axon guidance; dorsal closure, amnioserosa morphology change; regulation of cell shape; transforming growth factor beta receptor signaling pathway; cellularization; dorsal appendage formation; dendrite morphogenesis; actin filament polymerization; phagocytosis, engulfment; maintenance of protein location; hemocyte migration; JNK cascade; wound healing; small GTPase mediated signal transduction; s…	growth cone; rhabdomere; cytoplasm; axon; adherens junction; nucleus;	protein binding; GTP binding; sphingomyelin phosphodiesterase activity; GTPase activity;
CUST_11116_PI422575199	0.0032598	0.000383	4.85231	up	2.75118	1.71349	2.5457	1.85753	2.52545	AGAP007821-RA	AGAP007821-PA [Anopheles gambiae str. PEST]
CUST_3345_PI422575199	0.00356413	0.000443	4.81262	up	2.33508	2.20157	2.98461	1.65633	2.15651	AGAP013177-RA	AGAP013177-PA [Anopheles gambiae str. PEST]
CUST_11925_PI422575199	0.00414002	0.000608	4.80608	up	2.82514	2.00768	2.82565	1.85392	1.81192	AGAP008684-RA	juvenile hormone epoxide hydrolase 1
CUST_7528_PI422575199	0.00112978	3.44e-05	4.78099	up	2.40361	2.22958	2.58047	1.93165	2.14124	AGAP013145-RB	couch isoform e
CUST_1510_PI422575199	0.00194614	0.000141	4.7592	up	2.29467	2.12086	2.69635	1.74089	2.40082	AGAP006028-RB	gaba receptor
CUST_6833_PI422575199	0.00315943	0.000359	4.7563	up	1.90116	2.5083	2.78904	1.69059	2.36011	AGAP004293-RA	AGAP004293-PA [Anopheles gambiae str. PEST]			DNA binding; nuclease activity;
CUST_3046_PI422575199	0.00168152	8.66e-05	4.73416	up	1.82202	2.32057	2.68883	2.19916	2.18496	AGAP007501-RA	transmembrane protein 35
CUST_5792_PI422575199	0.0037632	0.000507	4.73155	up	1.99022	1.88129	2.99265	1.86787	2.47953	AGAP001394-RB	synaptosomal-associated protein 25-like isoform 1			box C/D snoRNA binding;
CUST_7763_PI422575199	0.000971	1.56e-05	4.68231	up	2.42919	2.39082	2.17507	2.21443	1.92659	AGAP000606-RA	alpha-2 adrenergic receptor	transmembrane transport;	plasma membrane;
CUST_2081_PI422575199	0.00219947	0.000176	4.63987	up	2.31133	2.02524	2.65044	1.69078	2.39263	AGAP006590-RC	still life
CUST_1692_PI422575199	0.00159669	7.24e-05	4.60778	up	2.14186	2.57863	2.25052	1.76886	2.28048	AGAP006186-RB	calcium-transporting atpase sarcoplasmic endoplasmic reticulum type (calcium pump)
CUST_9186_PI422575199	0.00792131	0.00189848	4.58009	up	1.66269	1.48934	2.32235	2.30077	3.20172	AGAP010519-RA	kinesin-like protein kif1a
CUST_10756_PI422575199	0.00915336	0.00233923	4.57508	up	1.35728	2.60169	3.19513	1.88578	1.9291	AGAP012200-RA	AGAP012200-PA [Anopheles gambiae str. PEST]
CUST_3261_PI422575199	0.000831	7.83e-06	4.56139	up	2.02207	2.38874	2.29169	2.01574	2.22912	AGAP007698-RC	syntaxin 1a
CUST_9931_PI422575199	0.00177631	0.000109	4.55827	up	1.65879	2.11185	2.44215	2.37509	2.35456	AGAP011333-RA	disco interacting protein 2
CUST_1135_PI422575199	0.00109892	2.94e-05	4.5531	up	2.33134	2.06763	1.92826	2.50843	2.09859	AGAP005674-RA	isoform a
CUST_3048_PI422575199	0.000737	4.94e-06	4.55185	up	2.20725	2.18946	2.41432	2.09934	2.02189	AGAP007503-RA	isoform b
CUST_8567_PI422575199	0.00100768	2.15e-05	4.55122	up	2.32734	2.05205	2.33573	1.87393	2.34222	AGAP000236-RA	camp-specific -cyclic phosphodiesterase	jump response;
CUST_7544_PI422575199	0.000972	1.66e-05	4.54663	up	1.92831	2.21813	2.468	2.22762	2.08193	AGAP001713-RA	fatty acid	carbohydrate metabolic process;		alpha-amylase activity; cation binding;
CUST_2671_PI422575199	0.00879034	0.00221492	4.5237	up	2.24291	2.24817	1.63702	3.26369	1.49572	AGAP007140-RA	5 nucleotidase
CUST_725_PI422575199	0.00380125	0.000517	4.50936	up	2.49867	1.7657	2.00037	2.83392	1.76595	AGAP005300-RA	segmentation protein cap n collar
CUST_10094_PI422575199	0.0029707	0.000325	4.50591	up	2.70783	2.08955	2.50133	1.74612	1.81427	AGAP011498-RA	potassium chloride symporter
CUST_5791_PI422575199	0.00372211	0.000493	4.504	up	2.10241	2.39451	2.78745	1.51175	2.0599	AGAP001394-RA	synaptosomal-associated protein 25-like isoform 1	fumarate metabolic process; tricarboxylic acid cycle;	tricarboxylic acid cycle enzyme complex;	fumarate hydratase activity;
CUST_2801_PI422575199	0.00606807	0.00119154	4.48422	up	2.39768	2.51497	1.73982	2.79859	1.37322	AGAP007249-RB	flightin
CUST_5952_PI422575199	0.00249676	0.000235	4.47618	up	2.15334	1.83187	2.77704	2.21529	1.8338	AGAP003675-RB	anopheles gambiae pest agap012665-pb	regulation of immune response; embryonic development ending in birth or egg hatching; positive regulation of transcription, DNA-dependent; regulation of gene-specific transcription from RNA polymerase II promoter;	polytene chromosome; nucleus;	zinc ion binding; sequence-specific DNA binding; transcription factor activity; RNA polymerase II transcription factor activity;
CUST_13740_PI422575199	0.00188321	0.000127	4.47132	up	2.02007	2.57916	2.36768	2.12046	1.71614	AGAP012608-RA	proteasome subunit beta type
CUST_6083_PI422575199	0.00319035	0.00037	4.46443	up	2.76566	2.25486	2.08844	2.13153	1.55189	AGAP003762-RA	juvenile hormone-inducible	regulation of transcription;		DNA binding;
CUST_3037_PI422575199	0.00424021	0.00064	4.45115	up	2.38459	2.51793	1.9257	2.55802	1.38466	AGAP007492-RA	signal recognition 9kd-
CUST_2614_PI422575199	0.00103087	2.38e-05	4.4218	up	2.36612	2.01678	2.24355	1.83517	2.26154	AGAP007086-RA
CUST_7543_PI422575199	0.000537	6.45e-07	4.3838	up	2.18478	2.19873	2.1933	2.07859	2.0055	AGAP001713-RD	fatty acid	multicellular organismal development; ubiquitin-dependent protein catabolic process;	nucleus;	protein binding; zinc ion binding;
CUST_4067_PI422575199	0.00177631	0.000106	4.38306	up	2.15033	1.9099	2.36176	2.49636	1.74135	AGAP001100-RA	g-protein coupled	regulation of transcription, DNA-dependent;	nucleus;	sequence-specific DNA binding; transcription factor activity;
CUST_2754_PI422575199	0.00547995	0.00100148	4.3703	up	1.38581	2.76525	2.31504	1.74948	2.42307	AGAP007209-RD	tetraspanin isoform a
CUST_3509_PI422575199	0.00606998	0.00119774	4.33721	up	1.96341	1.76997	3.00993	1.52673	2.3138	AGAP001936-RA	phospholipase c beta	regulation of heart rate; positive regulation of antifungal peptide biosynthetic process; hemopoiesis; Toll signaling pathway; dorsal/ventral axis specification; exocytosis; phototransduction; male courtship behavior, veined wing generated song production; phagocytosis, engulfment; epithelial fluid transport; cytoplasmic sequestering of transcription factor; dorsal appendage formation; regulation…	apical plasma membrane; neuromuscular junction; basolateral plasma membrane; cytoplasm; presynaptic active zone; voltage-gated calcium channel complex;	voltage-gated calcium channel activity; transcription factor binding;
CUST_7510_PI422575199	0.00461178	0.00074	4.32322	up	2.52347	1.89183	2.17979	1.36095	2.60447	AGAP001682-RA	mitochondrial inner membrane protease subunit 1	transmembrane transport; protein import into mitochondrial inner membrane;	mitochondrial inner membrane; mitochondrial intermembrane space protein transporter complex;	P-P-bond-hydrolysis-driven protein transmembrane transporter activity; metal ion binding;
CUST_6979_PI422575199	0.0097976	0.0025601	4.3208	up	1.48391	2.2945	3.20009	2.06875	1.50923	AGAP004400-RA	cytochrome c oxidase polypeptide		membrane;	catalytic activity;
CUST_8736_PI422575199	0.00686559	0.0014763	4.31853	up	1.17016	2.52409	1.96865	2.14898	2.74082	AGAP000367-RA	lactoylglutathione lyase	auxin biosynthetic process; ommochrome biosynthetic process;	ATP-binding cassette (ABC) transporter complex; integral to plasma membrane;	eye pigment precursor transporter activity; ATP binding;
CUST_9694_PI422575199	0.00544186	0.000987	4.31061	up	1.62569	2.02797	2.40603	1.5966	2.88317	AGAP011079-RA	isoform a
CUST_5499_PI422575199	0.0044195	0.000686	4.29153	up	2.72648	2.11818	1.6451	2.43481	1.58288	AGAP003349-RB	cyclic-nucleotide-gated cation channel		intracellular;	nucleic acid binding;
CUST_9423_PI422575199	0.00185644	0.000123	4.2864	up	2.46857	2.07781	2.36443	1.71787	1.87015	AGAP010780-RA	AGAP010780-PA [Anopheles gambiae str. PEST]
CUST_8463_PI422575199	0.00288059	0.000307	4.27145	up	2.18044	2.39423	2.38896	2.09273	1.41727	AGAP001094-RA	runt			zinc ion binding;
CUST_7545_PI422575199	0.000892	9.62e-06	4.26823	up	1.89331	2.31562	1.9917	2.0688	2.19876	AGAP001713-RB	fatty acid	carbohydrate metabolic process;		alpha-amylase activity; cation binding;
CUST_3196_PI422575199	0.00379994	0.000516	4.26292	up	1.72351	2.5797	2.32518	1.49891	2.33191	AGAP007636-RA	isoform j
CUST_12777_PI422575199	0.00180805	0.000112	4.25789	up	2.17745	1.95173	2.25538	1.63171	2.43442	AGAP009557-RA	muscle-specific protein isoform h
CUST_9329_PI422575199	0.00406563	0.000582	4.24482	up	1.50841	2.5143	1.64658	2.42129	2.33792	AGAP010682-RA	ys11_drome ame: full= gamma-glutamylcyclotransferase cg2811
CUST_8346_PI422575199	0.00310708	0.000349	4.20031	up	2.21262	1.78945	2.44991	1.50377	2.39672	AGAP000009-RB	syntaxin binding protein 5	vesicle-mediated transport;	cytoplasm; plasma membrane part; integral to membrane;	syntaxin-1 binding;
CUST_476_PI422575199	0.00112978	3.44e-05	4.19456	up	2.38336	1.77881	1.95701	2.05163	2.17179	AGAP005091-RA	ganglioside induced differentiation associated protein	cell proliferation; purine ribonucleoside monophosphate biosynthetic process; hemocyte differentiation;	extracellular space;	growth factor activity; adenosine deaminase activity;
CUST_7971_PI422575199	0.00582113	0.00111704	4.19042	up	1.17807	2.48529	2.53689	1.93452	2.20069	AGAP000768-RA	septin isoform g		cytoplasm; heterotrimeric G-protein complex;
CUST_13608_PI422575199	0.00150828	6.42e-05	4.18446	up	1.99145	1.73991	1.99861	2.12697	2.46827	AGAP012458-RA	anopheles gambiae pest agap012458-pa
CUST_309_PI422575199	0.00163338	7.68e-05	4.15932	up	1.91045	1.84026	2.27077	1.82894	2.43132	AGAP004950-RA	bruno-3 transcript variant 4	nuclear-transcribed mRNA catabolic process, nonsense-mediated decay; negative regulation of translation; RNA interference; mitotic spindle organization; establishment of RNA localization; phosphorylation; regulation of mRNA stability; spliceosome assembly; gene silencing by miRNA; nuclear-transcribed mRNA poly(A) tail shortening;	precatalytic spliceosome; small nuclear ribonucleoprotein complex; catalytic step 2 spliceosome; cytoplasmic mRNA processing body;	translation repressor activity, nucleic acid binding; mRNA 3'-UTR binding; protein kinase activity; SUMO binding;
CUST_8345_PI422575199	0.00416987	0.000618	4.14566	up	2.4169	1.67464	2.3482	1.41925	2.39901	AGAP000009-RC	isoform b	establishment or maintenance of cell polarity; synaptic vesicle priming;	integral to membrane; synaptic vesicle;	syntaxin-1 binding;
CUST_8406_PI422575199	0.00372211	0.000493	4.13127	up	1.87488	2.31106	2.65476	1.51126	1.88097	AGAP013021-RA	beat vii
CUST_13635_PI422575199	0.000996	1.93e-05	4.10717	up	2.20343	1.8828	2.02474	2.26142	1.81835	AGAP012489-RA	anopheles gambiae pest agap012489-pa
CUST_3508_PI422575199	0.00642955	0.00134564	4.09722	up	1.77169	1.25016	2.7419	2.02841	2.38108	AGAP001936-RB	phospholipase c beta	regulation of heart rate; positive regulation of antifungal peptide biosynthetic process; hemopoiesis; Toll signaling pathway; dorsal/ventral axis specification; exocytosis; phototransduction; male courtship behavior, veined wing generated song production; phagocytosis, engulfment; epithelial fluid transport; cytoplasmic sequestering of transcription factor; dorsal appendage formation; regulation…	apical plasma membrane; neuromuscular junction; basolateral plasma membrane; cytoplasm; presynaptic active zone; voltage-gated calcium channel complex;	voltage-gated calcium channel activity; transcription factor binding;
CUST_8460_PI422575199	0.00479064	0.000785	4.07956	up	1.87815	1.71811	1.8723	1.76873	2.90478	AGAP013341-RA	breast carcinoma amplified sequence 3
CUST_4094_PI422575199	0.00106451	2.75e-05	4.05857	up	2.00889	1.85145	2.26902	2.19206	1.78343	AGAP001272-RB	zinc finger ccch-type containing 12b	intracellular signaling pathway;
CUST_12944_PI422575199	0.00171708	9.52e-05	4.04885	up	1.75973	2.13406	2.19573	1.6703	2.32773	AGAP009726-RA	cadherin- isoform i
CUST_13162_PI422575199	0.00274698	0.00028	4.0397	up	1.94761	1.77604	1.89593	1.77706	2.6746	AGAP009937-RA	ankyrin unc44
CUST_7938_PI422575199	0.00288307	0.000309	4.02795	up	2.4256	1.68075	2.43435	1.72169	1.78785	AGAP013306-RA	AGAP013306-PA [Anopheles gambiae str. PEST]
CUST_474_PI422575199	0.00163817	7.83e-05	4.00811	up	2.12533	1.8319	2.23121	1.61242	2.21376	AGAP005091-RB	ganglioside induced differentiation associated protein	cell proliferation; purine ribonucleoside monophosphate biosynthetic process; hemocyte differentiation;	extracellular space;	growth factor activity; adenosine deaminase activity;
CUST_463_PI422575199	0.0031196	0.000351	4.00744	up	1.99703	1.48022	1.83007	2.15105	2.55504	AGAP005079-RD	gtp-binding protein alpha gna			protein binding;
CUST_980_PI422575199	0.00171708	9.69e-05	4.00726	up	1.8911	1.74531	2.17315	1.78602	2.4175	AGAP005536-RA	camp-specific -cyclic phosphodiesterase
CUST_11244_PI422575199	0.00286464	0.000302	4.00457	up	2.28122	2.113	1.35526	2.27227	1.98649	AGAP007949-RA	AGAP007949-PA [Anopheles gambiae str. PEST]
CUST_12411_PI422575199	0.00866615	0.00216732	3.9974	up	1.74298	1.93035	1.18557	2.22083	2.91558	AGAP009183-RA	defective proboscis extension
CUST_478_PI422575199	0.0016751	8.38e-05	3.99362	up	1.94362	1.61891	2.05809	1.98065	2.38722	AGAP005091-RE	ganglioside induced differentiation associated protein			serine-type endopeptidase inhibitor activity; peptidase activity;
CUST_726_PI422575199	0.000622	3.31e-06	3.9681	up	2.04511	1.79719	2.02222	2.11894	1.95879	AGAP005300-RC	segmentation protein cap n collar
CUST_11339_PI422575199	0.00147835	5.7e-05	3.96429	up	2.16587	1.73204	2.20126	1.70184	2.13432	AGAP008046-RA	membrane traffic protein
CUST_8566_PI422575199	0.00174683	0.000101	3.93496	up	1.89806	1.82637	2.15217	1.63901	2.36613	AGAP000236-RC	camp-specific -cyclic phosphodiesterase			calcium ion binding;
CUST_7482_PI422575199	0.000537	1.87e-06	3.9333	up	2.08811	1.861	1.87022	2.05142	2.00794	AGAP001661-RA	cg31051 cg31051-pa		integral to membrane;
CUST_468_PI422575199	0.00106451	2.68e-05	3.89916	up	2.12312	1.79748	1.86654	1.79479	2.23387	AGAP005079-RA	gtp-binding protein alpha gna	vesicle-mediated transport; apoptosis; liver development; protein amino acid ADP-ribosylation; cortical actin cytoskeleton organization; regulation of Rac protein signal transduction; myoblast fusion; protein transport; ruffle organization; positive regulation of actin filament polymerization;	ruffle; cell cortex; Golgi apparatus; plasma membrane;	protein binding; NAD(P)+-protein-arginine ADP-ribosyltransferase activity; GTP binding;
CUST_9712_PI422575199	0.000996	1.97e-05	3.88696	up	2.06118	1.96092	2.11666	1.64038	2.01406	AGAP011097-RA	actin binding
CUST_7188_PI422575199	0.00177631	0.000108	3.88633	up	1.94595	1.6123	1.74701	2.28172	2.20507	AGAP001520-RA	phosphatase 1 binding protein	regulation of TOR signaling pathway; triglyceride biosynthetic process;	endoplasmic reticulum membrane;	glycerol-3-phosphate O-acyltransferase activity;
CUST_475_PI422575199	0.00227457	0.000194	3.88533	up	2.15187	1.63637	1.71343	1.84898	2.43955	AGAP005091-RC	ganglioside induced differentiation associated protein			serine-type endopeptidase inhibitor activity; peptidase activity;
CUST_3777_PI422575199	0.000892	9.14e-06	3.88098	up	2.1657	1.97537	1.73157	1.96333	1.94615	AGAP002109-RA	high-affinity copper uptake protein	metabolic process;		phosphatase activity;
CUST_571_PI422575199	0.00112144	3.17e-05	3.88035	up	1.64976	2.19389	1.85457	2.07266	2.01005	AGAP005173-RA	px serine threonine kinase			protein binding;
CUST_462_PI422575199	0.00171708	9.63e-05	3.85823	up	2.27935	1.61423	1.88743	1.7777	2.18099	AGAP005079-RC	gtp-binding protein alpha gna			protein binding;
CUST_5951_PI422575199	0.00141988	5.32e-05	3.84358	up	1.93051	1.69799	2.33223	1.81977	1.93176	AGAP003675-RA	anopheles gambiae pest agap012665-pb	determination of adult lifespan; calcium-dependent cell-cell adhesion; hydrogen peroxide catabolic process; compound eye cone cell fate commitment; acetylcholine biosynthetic process; dendrite morphogenesis; muscle organ development; regulation of transcription; neuromuscular synaptic transmission; oxidation reduction;	peroxisome; plasma membrane; nucleus;	heme binding; catalase activity; RNA polymerase II transcription factor activity; transcription factor activity; choline O-acetyltransferase activity;
CUST_5748_PI422575199	0.00100861	2.19e-05	3.84144	up	2.07929	1.83401	2.03978	1.65796	2.09719	AGAP003547-RB	morn repeat-containing protein 4	RNA elongation; nuclear mRNA splicing, via spliceosome; regulation of transcription, DNA-dependent;	precatalytic spliceosome; catalytic step 2 spliceosome;	protein binding; transcription factor activity;
CUST_1506_PI422575199	0.00168152	8.78e-05	3.83013	up	2.14239	1.87099	2.15747	2.01458	1.50153	AGAP006025-RA	ras-related and estrogen-regulated growth inhibitor-like
CUST_5227_PI422575199	0.00402204	0.000565	3.81869	up	2.4084	2.19667	1.60638	1.36477	2.08917	AGAP003128-RA	isoform c	regulation of transcription, DNA-dependent;	nucleus;	thyroid hormone receptor activity; sequence-specific DNA binding; steroid hormone receptor activity; transcription factor activity; zinc ion binding;
CUST_7148_PI422575199	0.00100861	2.24e-05	3.81717	up	2.05606	1.90346	2.16182	1.66053	1.88066	AGAP004553-RB	isoform a	negative regulation of synaptic transmission; response to cyclodiene; ion transport; regulation of circadian sleep/wake cycle; response to mechanical stimulus;	cell junction; chloride channel complex; postsynaptic membrane;	neurotransmitter receptor activity; extracellular ligand-gated ion channel activity; GABA-A receptor activity; chloride channel activity;
CUST_9121_PI422575199	0.00156811	6.96e-05	3.80537	up	1.82179	1.95303	2.28791	1.98358	1.59387	AGAP010454-RA	alternative splicing type 3
CUST_12091_PI422575199	0.00185644	0.000123	3.79383	up	1.84627	2.22833	1.99543	2.08326	1.46498	AGAP008859-RA	AGAP008859-PA [Anopheles gambiae str. PEST]
CUST_1763_PI422575199	0.00257977	0.000247	3.79333	up	1.34107	2.0095	2.04406	1.94858	2.27411	AGAP006254-RA	super sex isoform b
CUST_2800_PI422575199	0.000996	1.91e-05	3.79302	up	1.86806	2.09599	2.11163	1.67605	1.86501	AGAP007248-RB	neuronal calcium sensor 2
CUST_8710_PI422575199	0.00246016	0.000229	3.77196	up	1.85887	1.90705	2.48224	1.74017	1.58824	AGAP000347-RA	capa-like (agap000347-pa)	regulation of transcription, DNA-dependent; organ development; muscle structure development;	nucleus;	sequence-specific DNA binding; transcription factor activity;
CUST_3644_PI422575199	0.0074406	0.00168822	3.76402	up	1.71569	1.43386	1.98071	1.56635	2.86476	AGAP002039-RA	fire exit	translation;		copper ion binding; methyltransferase activity;
CUST_4971_PI422575199	0.00480924	0.000793	3.71378	up	2.52402	1.64532	2.0581	1.94932	1.28769	AGAP002952-RA	peptidyl-prolyl cis-trans isomerase ppig			protein binding;
CUST_3666_PI422575199	0.0077503	0.00183472	3.71056	up	1.70147	1.21221	1.74801	2.01299	2.7835	AGAP002053-RA	AGAP002053-PA [Anopheles gambiae str. PEST]	oxidation reduction;		oxidoreductase activity;
CUST_9744_PI422575199	0.0022262	0.000181	3.71046	up	1.97274	1.69238	2.2263	1.45245	2.11412	AGAP011129-RA	AGAP011129-PA [Anopheles gambiae str. PEST]
CUST_12731_PI422575199	0.0017201	9.87e-05	3.70873	up	2.33512	1.7269	1.64874	1.9443	1.79955	AGAP009511-RA
CUST_8611_PI422575199	0.00406563	0.00058	3.69214	up	2.11382	2.02852	2.26942	1.17921	1.83131	AGAP000255-RA	discs large isoform l	response to stress; response to water;
CUST_11981_PI422575199	0.00202903	0.000154	3.68246	up	1.76457	1.50656	2.10434	1.76393	2.26394	AGAP008740-RA	AGAP008740-PA [Anopheles gambiae str. PEST]
CUST_6806_PI422575199	0.00508887	0.00089	3.67975	up	1.8852	1.97235	1.1064	2.39391	2.04017	AGAP004251-RB	phosphate transporter	oocyte microtubule cytoskeleton polarization; auxin biosynthetic process; rhabdomere development; regulation of pole plasm oskar mRNA localization; endoplasmic reticulum organization; Golgi organization; endoplasmic reticulum membrane fusion; protein localization; proteolysis;	fusome; proteasome complex; endoplasmic reticulum; lipid particle;	serine-type endopeptidase activity; ATP-dependent peptidase activity; ATP binding;
CUST_7934_PI422575199	0.00461178	0.00074	3.66434	up	1.85142	1.93994	2.56833	1.3476	1.66046	AGAP013422-RA	AGAP013306-PA [Anopheles gambiae str. PEST]
CUST_8814_PI422575199	0.00148506	5.88e-05	3.65674	up	1.57969	1.84551	2.17764	1.73053	2.01942	AGAP000061-RA	homeobox protein onecut	DNA replication; regulation of transcription, DNA-dependent;	nucleus;	transcription factor activity;
CUST_469_PI422575199	0.00159669	7.21e-05	3.65436	up	1.98647	1.6542	1.85491	1.62748	2.22504	AGAP005079-RB	gtp-binding protein alpha gna	mitochondrial electron transport, NADH to ubiquinone;	mitochondrial respiratory chain complex I;	NAD or NADH binding; quinone binding; NADH dehydrogenase activity;
CUST_6805_PI422575199	0.00194614	0.000141	3.65405	up	1.96599	1.85305	1.44993	2.26456	1.81394	AGAP004251-RA	phosphate transporter	phosphorylation;		arginine kinase activity;
CUST_8231_PI422575199	0.00781349	0.00185459	3.63249	up	1.72588	2.65239	1.40741	2.21908	1.30005	AGAP000952-RA	60s ribosomal protein l37		intracellular;	zinc ion binding; nucleic acid binding;
CUST_1894_PI422575199	0.00115734	3.58e-05	3.62602	up	1.80629	1.67549	1.73762	1.86881	2.20372	AGAP006413-RA	isoform c
CUST_7243_PI422575199	0.0026678	0.000267	3.62183	up	2.37447	1.88508	1.54073	1.93505	1.54827	AGAP004592-RD	isoform d	proteolysis;	lipid particle;	zinc ion binding; metalloendopeptidase activity;
CUST_5224_PI422575199	0.00266611	0.000262	3.61452	up	1.92183	1.64234	2.41245	1.5546	1.73781	AGAP003124-RA	collapsin response mediator protein	negative regulation of Wnt receptor signaling pathway; segment polarity determination;
CUST_8096_PI422575199	0.000806	6.75e-06	3.60745	up	1.7669	1.71202	1.7859	1.97466	2.01541	AGAP013097-RA	mucin related isoform b
CUST_6580_PI422575199	0.00606411	0.00118467	3.60229	up	2.22977	1.85157	2.2794	1.85788	1.02595	AGAP004119-RA	phosphodiesterase 6	anterograde synaptic vesicle transport; positive regulation of gene expression; eggshell chorion gene amplification; regulation of transcription from RNA polymerase II promoter; positive regulation of nurse cell apoptosis; endomitotic cell cycle; positive regulation of translation; chromosome condensation; regulation of cell cycle; chromosome segregation; dorsal/ventral axis specification, ovaria…	Rb-E2F complex; polytene chromosome chromocenter; heterochromatin; lipid particle; ribonucleoprotein complex; Myb complex;	mRNA 3'-UTR binding; kinesin binding; single-stranded DNA binding; specific RNA polymerase II transcription factor activity; JUN kinase binding; satellite DNA binding;
CUST_13485_PI422575199	0.00426352	0.00065	3.59604	up	1.63328	1.31762	1.82437	1.98581	2.47096	AGAP010260-RA	isoform a
CUST_1679_PI422575199	0.00285298	0.000299	3.58799	up	1.78374	2.11004	1.45587	2.28703	1.57918	AGAP006178-RB	troponin c
CUST_4921_PI422575199	0.00568644	0.00107284	3.58096	up	1.43061	2.31075	1.22892	2.24461	1.98684	AGAP002928-RA	AGAP002928-PA [Anopheles gambiae str. PEST]	nucleosome assembly;	nucleosome; nucleus;	DNA binding; protein binding;
CUST_13178_PI422575199	0.00288307	0.000308	3.57658	up	2.39229	1.91673	1.56864	1.8076	1.50763	AGAP009953-RA	guanine nucleotide-binding protein subunit gamma-e-like
CUST_4093_PI422575199	0.000537	2.22e-06	3.57533	up	1.79274	1.73412	1.99192	1.88381	1.7878	AGAP001272-RA	zinc finger ccch-type containing 12b	metabolic process; phagocytosis, engulfment;		isomerase activity;
CUST_11854_PI422575199	0.00456687	0.000729	3.56343	up	2.28553	1.66249	1.9829	2.07594	1.15948	AGAP008610-RA	AGAP008610-PA [Anopheles gambiae str. PEST]
CUST_5916_PI422575199	0.00320659	0.000373	3.55501	up	2.02353	1.29758	1.97729	2.22678	1.62408	AGAP013502-RA	AGAP013070-PA [Anopheles gambiae str. PEST]
CUST_8870_PI422575199	0.000537	7.66e-07	3.53191	up	1.93862	1.80192	1.82923	1.72474	1.80774	AGAP000483-RC	suppressor of actin	signal transduction; G-protein coupled receptor protein signaling pathway;	integral to membrane;	neuromedin U receptor activity;
CUST_13154_PI422575199	0.00349755	0.000427	3.53114	up	1.50716	1.85972	2.12974	1.36686	2.23719	AGAP009929-RA	chromosome region maintenance protein 1 exportin
CUST_5915_PI422575199	0.00100861	2.3e-05	3.50755	up	1.63837	1.95117	1.8355	1.61483	2.01245	AGAP003654-RA	pdf receptor	actin cytoskeleton organization;		actin binding;
CUST_10436_PI422575199	0.00223813	0.000185	3.49723	up	1.98756	1.3173	1.99372	1.70134	2.03115	AGAP011872-RA	ubiquitin-activating enzyme e1
CUST_12851_PI422575199	0.0016976	9.19e-05	3.48734	up	1.92363	1.68157	2.02678	1.41328	1.96538	AGAP009629-RA	odorant-binding protein
DETOX_706_PI422610884	0.00148549	6.27e-05	3.48086	up	1.82457	1.68467	1.87769	1.49556	2.11473	PX13A	oxidase peroxidase
CUST_1266_PI422575199	0.0016751	8.36e-05	3.4759	up	1.57092	1.49158	2.03262	1.94376	1.94807	AGAP005411-RA	breast cancer anti-estrogen resistance
CUST_1397_PI422575199	0.000892	9.54e-06	3.47481	up	1.8856	1.54997	1.89164	1.79769	1.85977	AGAP005927-RA	mitochondrial ribosomal protein l36
CUST_7947_PI422575199	0.00351153	0.000433	3.46554	up	1.84984	1.53087	2.33166	1.35763	1.89539	AGAP000743-RB	AGAP000743-PA [Anopheles gambiae str. PEST]	response to stimulus; signal transduction; G-protein coupled receptor protein signaling pathway; sensory perception of smell;	plasma membrane; integral to membrane;	olfactory receptor activity; odorant binding;
CUST_944_PI422575199	0.0017201	9.9e-05	3.46459	up	1.38664	1.98282	1.87068	1.70659	2.01668	AGAP005507-RB	n- isoform h
CUST_5695_PI422575199	0.00287907	0.000305	3.44324	up	1.84989	1.57024	1.9654	1.33021	2.20309	AGAP003509-RC	isoform k	negative regulation of Ras protein signal transduction; inter-male aggressive behavior; signal transduction;	cytoplasm;	Ras GTPase activator activity;
CUST_11104_PI422575199	0.00194187	0.000139	3.4366	up	1.8518	1.72617	2.03283	1.32822	1.96589	AGAP007809-RA	leucine aminopeptidase
CUST_11527_PI422575199	0.00194187	0.000139	3.40426	up	2.14088	1.38641	1.88157	1.67937	1.74849	AGAP008244-RA	omega-5 gliadin
CUST_8612_PI422575199	0.00364032	0.000472	3.39885	up	2.09465	1.68746	2.04986	1.83544	1.15783	AGAP000255-RD	discs large isoform a	transcription initiation from RNA polymerase II promoter; regulation of transcription, DNA-dependent;		DNA binding; RNA polymerase II transcription factor activity;
CUST_6043_PI422575199	0.0024602	0.000229	3.38975	up	1.4107	1.66138	1.81025	2.25809	1.66547	AGAP003755-RA	isoform f	positive regulation of RNA elongation from RNA polymerase II promoter; mitotic spindle organization;	nuclear exosome (RNase complex); polytene chromosome puff; polytene chromosome interband;	transcription elongation regulator activity;
CUST_12105_PI422575199	0.00365235	0.000475	3.38677	up	1.29451	1.91957	2.227	1.46171	1.89676	AGAP008873-RA	AGAP008873-PA [Anopheles gambiae str. PEST]
CUST_5957_PI422575199	0.00589793	0.00113918	3.37205	up	1.68273	2.24198	1.46588	2.21479	1.16275	AGAP013146-RA	aminopeptidase n
CUST_5514_PI422575199	0.00661371	0.00140197	3.36643	up	1.93946	2.34696	1.0595	1.94448	1.46569	AGAP003357-RA	sugar transporter sweet1-like			guanyl-nucleotide exchange factor activity; GTP binding; GTPase binding;
CUST_13246_PI422575199	0.000537	1.05e-06	3.36541	up	1.73217	1.66144	1.83929	1.82864	1.69238	AGAP010021-RA	neurogenic locus notch protein
CUST_9698_PI422575199	0.000996	1.93e-05	3.36136	up	1.77098	1.66419	1.79885	1.5318	1.97942	AGAP011083-RA	---NA---
CUST_3410_PI422575199	0.00150828	6.44e-05	3.36017	up	1.96593	1.48643	1.99507	1.69955	1.59568	AGAP001813-RB	histone	cellular iron ion homeostasis; oxidation reduction; iron ion transport;		oxidoreductase activity; ferric iron binding;
CUST_5944_PI422575199	0.00383172	0.000523	3.35598	up	2.09689	1.49139	2.09252	1.82935	1.22354	AGAP003680-RA	abc transporter	axon guidance; salivary gland morphogenesis; protein polymerization; microtubule-based movement;	cytosol; microtubule; tubulin complex; myelin sheath; cilium; neuronal cell body;	GTPase activity; structural constituent of cytoskeleton; GTP binding;
CUST_4221_PI422575199	0.00831426	0.0020562	3.35089	up	2.63454	1.40857	1.91405	1.43316	1.33239	AGAP002424-RA	semaphorin- isoform a	proteolysis;		serine-type endopeptidase activity;
CUST_7514_PI422575199	0.0019549	0.000143	3.33565	up	1.79654	1.40566	1.62916	1.7041	2.15437	AGAP001678-RB	tensin	axon extension; cytoskeletal anchoring at plasma membrane; neuromuscular junction development; microtubule cytoskeleton organization; signal transduction;	terminal button; presynaptic membrane; neuromuscular junction; plasma membrane;	cytoskeletal protein binding; structural constituent of cytoskeleton;
CUST_606_PI422575199	0.00112144	3.15e-05	3.33473	up	1.69583	1.86345	1.59946	1.53953	1.98959	AGAP005203-RA	peptidoglycan recognition protein-lc	protein transport; small GTPase mediated signal transduction;		Rab GTPase activator activity; GTP binding;
CUST_11228_PI422575199	0.00346984	0.000423	3.31517	up	1.74759	1.61602	2.33755	1.4524	1.49186	AGAP007932-RA	beat protein
CUST_6149_PI422575199	0.00642017	0.00134022	3.29532	up	1.35574	1.80796	2.51196	1.58856	1.33786	AGAP003827-RB	phd finger transcription factor	regulation of transcription; nuclear mRNA splicing, via spliceosome;	precatalytic spliceosome;	nucleic acid binding; nucleotide binding;
CUST_2799_PI422575199	0.00106451	2.76e-05	3.29498	up	1.56523	1.56561	1.97057	1.83765	1.66228	AGAP007248-RA	neuronal calcium sensor 2
CUST_431_PI422575199	0.00989107	0.00259339	3.29268	up	1.65851	1.41571	1.38808	1.40644	2.72756	AGAP005057-RA	receptor associated protein ric-3			structural constituent of cuticle;
CUST_1866_PI422575199	0.00417716	0.000624	3.28693	up	1.84511	1.50977	1.45773	1.41713	2.35396	AGAP006389-RA	salivary secreted ribonuclease
CUST_5692_PI422575199	0.0047167	0.000768	3.27955	up	1.80259	1.39225	1.83514	1.2404	2.2971	AGAP003509-RF	isoform k			transferase activity, transferring acyl groups other than amino-acyl groups;
CUST_6148_PI422575199	0.00134514	4.87e-05	3.2766	up	1.80245	1.62904	2.00711	1.66382	1.45858	AGAP003827-RA	phd finger transcription factor		muscle tendon junction; intracellular;	zinc ion binding;
CUST_8687_PI422575199	0.00219474	0.000176	3.27255	up	1.44023	1.36677	1.95324	1.93724	1.85458	AGAP000337-RA	regulator of nonsense transcripts 2-like	cellular process;		nucleic acid binding;
CUST_3931_PI422575199	0.00443509	0.000692	3.27066	up	1.9266	1.52677	2.27335	1.60273	1.21844	AGAP002226-RA	diacylglycerol kinase	carbon utilization;		zinc ion binding; carbonate dehydratase activity;
CUST_3692_PI422575199	0.00534469	0.000959	3.24325	up	2.22492	1.58914	1.45412	2.05452	1.16452	AGAP002071-RA	atp-binding cassette sub-family d member 1	response to axon injury; neuron projection morphogenesis; synapse organization; peripheral nervous system development;	plasma membrane; integral to membrane; extracellular region;	protein binding;
CUST_6724_PI422575199	0.00224651	0.000188	3.24294	up	1.6482	1.68088	2.17505	1.41122	1.57115	AGAP001474-RA	leucomyosuppressin precursor	mitochondrial electron transport, NADH to ubiquinone;	mitochondrial respiratory chain complex I;	NADH dehydrogenase (ubiquinone) activity;
CUST_5691_PI422575199	0.00439113	0.000677	3.23098	up	1.8542	1.16015	1.77315	1.46657	2.2058	AGAP003509-RE	isoform a	regulation of transcription, DNA-dependent; metamorphosis; growth; steroid hormone receptor signaling pathway; pupariation;	nucleus;	zinc ion binding; sequence-specific DNA binding; transcription factor activity; steroid hormone receptor activity;
CUST_11072_PI422575199	0.0016976	9e-05	3.22677	up	1.79566	1.31017	1.66276	1.73507	1.94678	AGAP007777-RA	isoform b
CUST_1267_PI422575199	0.00301674	0.000331	3.22409	up	1.56319	1.53475	2.21521	1.35684	1.77448	AGAP005411-RB	breast cancer anti-estrogen resistance
CUST_1252_PI422575199	0.0048529	0.000807	3.21836	up	1.56371	1.66838	2.24261	1.10785	1.84909	AGAP005784-RA	peptidyl-glycine alpha-amidating monooxygenase
CUST_945_PI422575199	0.00220771	0.000178	3.2168	up	1.91495	1.27339	1.58978	1.67591	1.97411	AGAP005507-RA	n- isoform h
CUST_6423_PI422575199	0.0047167	0.000768	3.2126	up	1.88771	1.41658	1.92373	1.10538	2.08531	AGAP004052-RA	homeobox protein prospero prox-1	salivary gland cell autophagic cell death;	cytoplasm; plasma membrane; nucleus;	calcium ion binding;
CUST_6483_PI422575199	0.000892	9.76e-06	3.20176	up	1.7845	1.58343	1.61949	1.54983	1.85706	AGAP004107-RC	mfs transporter			structural constituent of cuticle;
CUST_12228_PI422575199	0.00642955	0.00134442	3.19659	up	1.66532	0.89596	2.05504	1.72921	2.03714	AGAP008993-RA	itg-containing peptide
CUST_6481_PI422575199	0.000785	6.08e-06	3.18686	up	1.86107	1.53898	1.68686	1.62328	1.65049	AGAP004107-RA	mfs transporter			structural constituent of cuticle;
CUST_8453_PI422575199	0.00549617	0.00101312	3.17769	up	1.29545	2.25265	1.67022	1.20578	1.9158	AGAP001087-RA	anopheles gambiae pest agap012762-pa	regulation of organ growth; sex differentiation; auxin biosynthetic process; regulation of cell growth; positive regulation of cell size; spermatogenesis; anti-apoptosis; oogenesis; cell surface receptor linked signaling pathway; protein amino acid phosphorylation; response to DNA damage stimulus;	cell part;	protein serine/threonine kinase activity; ATP binding;
CUST_14039_PI422575199	0.00276222	0.000283	3.17686	up	1.25579	2.05981	1.48427	1.68681	1.85133	AGAP012938-RA	serpin 9 inhibitory serine protease inhibitor
CUST_7029_PI422575199	0.00490172	0.000822	3.16987	up	1.98648	1.61459	1.61014	1.03496	2.07596	AGAP004440-RC			actin cytoskeleton;
CUST_7235_PI422575199	0.000806	7.22e-06	3.16144	up	1.76895	1.5777	1.50051	1.66689	1.78887	AGAP004592-RG	isoform d	axon guidance; central nervous system development; regulation of axonogenesis; actin cytoskeleton organization; peripheral nervous system development; regulation of Rho protein signal transduction;	intracellular; plasma membrane;	Rho guanyl-nucleotide exchange factor activity;
CUST_5694_PI422575199	0.00604943	0.00117712	3.15507	up	1.53715	1.33018	1.85271	1.2294	2.33892	AGAP003509-RG	isoform k	eye development; regulation of transcription from RNA polymerase II promoter; protein import into nucleus, translocation; brain development; peripheral nervous system development; salivary gland boundary specification; leg disc proximal/distal pattern formation; oenocyte development;	transcription factor complex; cytoplasm;	sequence-specific DNA binding; protein binding; transcription factor activity; specific RNA polymerase II transcription factor activity;
CUST_7805_PI422575199	0.00606411	0.00118165	3.15082	up	1.31009	1.46538	1.83247	1.30828	2.36241	AGAP000075-RA	otopetrin	potassium ion transport;	voltage-gated potassium channel complex;	voltage-gated potassium channel activity; protein binding;
CUST_6948_PI422575199	0.00217146	0.000173	3.13576	up	1.86511	1.91678	1.27164	1.71967	1.47087	AGAP001497-RC	alpha isoform a	lipid storage;	endoplasmic reticulum membrane;	binding;
CUST_5015_PI422575199	0.00163338	7.7e-05	3.132	up	1.30811	1.68391	1.57445	1.88449	1.78446	AGAP002990-RA	AGAP002990-PA [Anopheles gambiae str. PEST]		nucleus;	zinc ion binding;
CUST_10611_PI422575199	0.00229384	0.000198	3.12647	up	1.78604	1.20719	1.66361	1.5998	1.96602	AGAP012053-RA	trehalase
CUST_13661_PI422575199	0.00410081	0.000591	3.12498	up	1.32815	2.19329	1.86168	1.45988	1.37623	AGAP012518-RA	anopheles gambiae pest agap012518-pa
CUST_5689_PI422575199	0.00177631	0.000108	3.10929	up	1.55015	1.42415	1.8994	1.42188	1.88734	AGAP003509-RA	isoform k	negative regulation of Ras protein signal transduction; inter-male aggressive behavior; signal transduction;	cytoplasm;	Ras GTPase activator activity;
CUST_4959_PI422575199	0.00850303	0.00211508	3.10521	up	1.44607	1.53009	2.46388	1.05656	1.67685	AGAP013301-RA	max binding protein
CUST_8613_PI422575199	0.000996	1.87e-05	3.09526	up	1.70271	1.49337	1.76474	1.43703	1.75245	AGAP000255-RB	discs large isoform k	ion transport;	postsynaptic membrane; cell junction; integral to membrane;	receptor activity; nicotinic acetylcholine-activated cation-selective channel activity;
CUST_13183_PI422575199	0.0055483	0.00103344	3.09324	up	1.69985	2.09882	1.85394	0.964158	1.52884	AGAP009958-RA	upf0430 protein cg31712
CUST_1774_PI422575199	0.00223001	0.000182	3.08653	up	1.70974	1.82547	1.7696	1.67565	1.14947	AGAP006260-RB	z band alternatively spliced pdz-motif protein isoform b
CUST_13976_PI422575199	0.00181988	0.000117	3.08591	up	1.5063	1.33095	1.61559	1.68713	1.98852	AGAP012870-RA	serine proteinase stubble
CUST_10389_PI422575199	0.00243902	0.000226	3.08153	up	1.8504	1.74947	1.61846	1.76816	1.13176	AGAP011812-RA	elongation of very long chain fatty acids protein aael008004
CUST_8242_PI422575199	0.0026678	0.000267	3.07621	up	1.84727	1.10354	1.66109	1.69084	1.80303	AGAP000943-RA	chloride intracellular channel	proteolysis;		serine-type endopeptidase activity;
CUST_186_PI422575199	0.00484023	0.000803	3.0757	up	1.84655	1.43295	2.03328	1.76635	1.02545	AGAP004836-RA	AGAP004836-PA [Anopheles gambiae str. PEST]	oxidation reduction;		oxidoreductase activity; binding;
CUST_4115_PI422575199	0.00630859	0.00129656	3.07304	up	2.16462	1.68536	1.63734	1.70039	0.910633	AGAP002342-RA	protein tyrosine phosphatase isoform f	arginyl-tRNA aminoacylation;	cytoplasm;	arginine-tRNA ligase activity; ATP binding;
CUST_8143_PI422575199	0.00116545	3.83e-05	3.04309	up	1.72947	1.33194	1.75572	1.50872	1.70182	AGAP000906-RA	isoform i	chitin metabolic process;	extracellular region;	chitin binding;
CUST_671_PI422575199	0.00320659	0.000374	3.03733	up	1.81811	1.73862	1.8926	1.45882	1.10586	AGAP005251-RA	voltage and ligand gated potassium channel
CUST_8615_PI422575199	0.0018449	0.000121	3.03688	up	1.57535	1.28552	1.72753	1.49588	1.92866	AGAP000255-RC	discs large isoform k	regulation of alternative nuclear mRNA splicing, via spliceosome; border follicle cell migration; primary sex determination, soma; dosage compensation;	integral to membrane; nucleus;	nucleic acid binding;
CUST_11096_PI422575199	0.000537	6.41e-07	3.03307	up	1.53639	1.64633	1.54631	1.58799	1.68688	AGAP007801-RA	isoform c
CUST_7513_PI422575199	0.00269019	0.00027	3.026	up	1.504	1.39353	1.65808	1.34967	2.08178	AGAP001678-RA	tensin	proteolysis;		serine-type endopeptidase activity;
CUST_1616_PI422575199	0.00323694	0.000378	3.02047	up	1.9046	1.3893	1.21781	1.51067	1.9515	AGAP006126-RA	ultraviolet-sensitive opsin
CUST_12476_PI422575199	0.00854745	0.00213226	3.01945	up	1.85671	1.64979	1.87708	1.88124	0.706608	AGAP009250-RA	defective proboscis extension
CUST_13806_PI422575199	0.00360907	0.000458	3.01676	up	2.12564	1.51493	1.52057	1.61249	1.19137	AGAP012683-RA	isoform a
CUST_12097_PI422575199	0.00274698	0.000281	3.01599	up	2.01692	1.31393	1.77719	1.36124	1.49387	AGAP008865-RA	cgmp-dependent protein kinase
CUST_8313_PI422575199	0.000537	1.89e-06	3.01468	up	1.57564	1.49047	1.70228	1.54232	1.64932	AGAP001023-RA	isoform e	D-amino acid catabolic process;	cytoplasm;	hydrolase activity, acting on ester bonds;
CUST_2407_PI422575199	0.00374973	0.000504	3.00698	up	1.88833	1.76161	1.86253	1.24767	1.18144	AGAP006892-RA	isoform a
CUST_10132_PI422575199	0.00163338	7.62e-05	3.00615	up	1.62815	1.60366	1.88472	1.28961	1.53345	AGAP011537-RA	ago2
CUST_8238_PI422575199	0.00116545	3.79e-05	3.00175	up	1.59132	1.35229	1.59263	1.54079	1.85199	AGAP000943-RE	chloride intracellular channel	auxin biosynthetic process; response to DNA damage stimulus; DNA recombination; negative regulation of mitotic cell cycle;		GTP binding; nucleic acid binding; single-stranded DNA-dependent ATP-dependent DNA helicase activity; ATP binding; GTPase activity;
CUST_8625_PI422575199	0.00106451	2.64e-05	2.99861	up	1.42093	1.5806	1.64015	1.45278	1.827	AGAP000278-RA	---NA---	G-protein coupled receptor protein signaling pathway; signal transduction;	integral to membrane;	G-protein coupled amine receptor activity;
CUST_11127_PI422575199	0.00263864	0.000257	2.9841	up	1.93035	1.58115	1.46329	1.74378	1.16792	AGAP007832-RA	protein kinase c alpha binding protein
CUST_5958_PI422575199	0.00445179	0.000697	2.9819	up	1.02355	1.8808	1.36123	1.85122	1.76435	AGAP013146-RB	aminopeptidase n
CUST_13371_PI422575199	0.00134514	4.84e-05	2.97451	up	1.88449	1.45426	1.60508	1.50447	1.41497	AGAP010147-RA	myosin heavy nonmuscle or smooth muscle
CUST_8241_PI422575199	0.0020525	0.000158	2.97004	up	1.62382	1.27265	1.43171	1.5709	1.95332	AGAP000943-RB	chloride intracellular channel	proteolysis;		serine-type endopeptidase activity;
CUST_1617_PI422575199	0.00291927	0.000315	2.96928	up	1.70094	1.50929	1.07999	1.68827	1.87207	AGAP006126-RB	ultraviolet-sensitive opsin
CUST_8237_PI422575199	0.00148506	5.88e-05	2.96356	up	1.84802	1.36001	1.39958	1.63725	1.5918	AGAP000943-RD	chloride intracellular channel	glycerol metabolic process; lipid metabolic process;		glycerophosphodiester phosphodiesterase activity;
CUST_11732_PI422575199	0.000996	2.07e-05	2.9613	up	1.49716	1.38404	1.68683	1.50765	1.75547	AGAP008468-RA	fatty acid synthase
CUST_2971_PI422575199	0.00573996	0.00108708	2.95767	up	1.55239	1.33746	1.17758	1.49502	2.25985	AGAP007294-RA	inhibitor of apoptosis protein 1
CUST_2473_PI422575199	0.000958	1.25e-05	2.94828	up	1.75262	1.63363	1.49177	1.50414	1.4172	AGAP006948-RB	y4893_drome ame: full=tppp family protein cg4893
CUST_6482_PI422575199	0.000537	1.96e-07	2.94804	up	1.62618	1.49739	1.54012	1.56816	1.56693	AGAP004107-RD	mfs transporter			structural constituent of cuticle;
CUST_9385_PI422575199	0.00168152	8.71e-05	2.93212	up	1.62453	1.41406	1.88124	1.3242	1.5157	AGAP010740-RA	sticks and isoform a
CUST_1515_PI422575199	0.00237823	0.000217	2.93115	up	1.5708	1.12016	1.50807	1.81907	1.73924	AGAP006032-RA	AGAP006032-PA [Anopheles gambiae str. PEST]
CUST_11978_PI422575199	0.000785	5.94e-06	2.92568	up	1.61966	1.38545	1.53593	1.52901	1.67381	AGAP008737-RA	cytohesin 4 (guanine nucleotide-exchange protein)
CUST_8310_PI422575199	0.00223813	0.000185	2.9202	up	1.54886	1.46871	1.8574	1.16326	1.69209	AGAP001023-RF	isoform e			serine-type endopeptidase inhibitor activity; peptidase activity;
CUST_3906_PI422575199	0.00718428	0.0015925	2.9162	up	1.60682	1.77539	1.31867	2.10588	0.913684	AGAP002224-RA	open rectifier k	carbon utilization;		zinc ion binding; carbonate dehydratase activity;
CUST_2582_PI422575199	0.00397283	0.000551	2.91158	up	1.66457	1.74245	1.79627	0.949754	1.55597	AGAP007056-RA	ifamide peptide (agap007056-pa)
CUST_1897_PI422575199	0.00106451	2.69e-05	2.90516	up	1.57819	1.4175	1.70995	1.3335	1.65395	AGAP006416-RA	serine protease sp24d
CUST_8871_PI422575199	0.00111343	3.06e-05	2.89826	up	1.60236	1.41396	1.69022	1.6562	1.31319	AGAP000483-RA	suppressor of actin	oligosaccharide biosynthetic process;	Golgi stack; integral to membrane;	polypeptide N-acetylgalactosaminyltransferase activity; sugar binding;
CUST_5221_PI422575199	0.00346494	0.00042	2.89814	up	1.35101	1.29814	1.77609	1.27785	1.97255	AGAP003121-RA	phosphatidylinositol 4-kinase type ii	regulation of transcription, DNA-dependent;	chromatin; nucleus;	DNA binding;
CUST_4683_PI422575199	0.00166504	8.17e-05	2.89332	up	1.6816	1.19251	1.69177	1.47221	1.62555	AGAP002762-RA	chaperonin	ventral midline development; negative regulation of growth;	endoplasmic reticulum;	protein binding; zinc ion binding;
CUST_7377_PI422575199	0.00703937	0.00153134	2.88607	up	2.2529	1.51725	1.29701	1.50816	1.07021	AGAP001569-RB	myosin light chain	protein amino acid phosphorylation;	intracellular membrane-bounded organelle; cytoplasmic part;	protein kinase activity; ATP binding;
CUST_6949_PI422575199	0.00288307	0.000309	2.88334	up	1.34354	1.77302	1.11426	1.79298	1.6149	AGAP001497-RB	alpha isoform b	chitin metabolic process;	extracellular region;	chitin binding;
CUST_12941_PI422575199	0.00266751	0.000266	2.87867	up	1.53925	1.66842	1.79562	1.56877	1.05495	AGAP009723-RA	cadherin- isoform l
CUST_830_PI422575199	0.00718428	0.00158905	2.85837	up	1.29024	0.95899	1.41165	2.07561	1.83947	AGAP005393-RA	ras-related protein rab-2a
CUST_6021_PI422575199	0.00885729	0.00224514	2.84098	up	1.48784	0.927002	1.62314	1.26084	2.23312	AGAP003735-RA	temporarily assignedprotein name protein	signal transduction;	extracellular space;	receptor binding;
CUST_12227_PI422575199	0.00359361	0.00045	2.83918	up	1.74116	1.89732	1.49375	1.24827	1.14686	AGAP008992-RA	AGAP008992-PA [Anopheles gambiae str. PEST]
CUST_8309_PI422575199	0.00168152	8.52e-05	2.81318	up	1.39483	1.36738	1.83864	1.33738	1.52277	AGAP001023-RE	isoform e			zinc ion binding; protein binding;
CUST_3464_PI422575199	0.00168152	8.7e-05	2.81124	up	1.40049	1.30789	1.65642	1.76527	1.32596	AGAP001907-RA	cg17360 cg17360-pa	primary microRNA processing; imaginal disc growth;	intracellular;	double-stranded RNA binding;
CUST_10018_PI422575199	0.00916977	0.00234507	2.8035	up	1.08294	1.21583	1.60928	1.24895	2.27915	AGAP011421-RA	guanyl-nucleotide exchange factor
CUST_11414_PI422575199	0.00164636	7.97e-05	2.80111	up	1.37527	1.28765	1.51932	1.43386	1.81391	AGAP008128-RA	AGAP008128-PA [Anopheles gambiae str. PEST]
CUST_12858_PI422575199	0.00809832	0.00196939	2.79935	up	1.17394	0.97827	2.15937	1.43124	1.68264	AGAP009636-RA	AGAP009636-PA [Anopheles gambiae str. PEST]
CUST_10976_PI422575199	0.00208479	0.000163	2.79874	up	1.71428	1.6407	1.26341	1.18526	1.62025	AGAP012422-RA	serine threonine-protein kinase wnk
CUST_6288_PI422575199	0.0018871	0.000128	2.79482	up	1.47503	1.38509	1.68948	1.15913	1.70505	AGAP003921-RA	voltage-gated ion channel	axon midline choice point recognition; locomotion involved in locomotory behavior; startle response; regulation of gene-specific transcription; regulation of transcription from RNA polymerase II promoter; R3/R4 cell fate commitment; inter-male aggressive behavior; antimicrobial humoral response; positive regulation of transcription, DNA-dependent; R7 cell development; nurse cell apoptosis; brain …	nucleus;	protein binding; zinc ion binding; specific RNA polymerase II transcription factor activity; transcription activator activity;
CUST_7164_PI422575199	0.00521583	0.000924	2.78278	up	1.19374	1.91838	1.16456	1.85304	1.25293	AGAP004562-RA	adenylate cyclase			heme binding; monooxygenase activity; electron carrier activity;
CUST_7452_PI422575199	0.00303839	0.000337	2.77764	up	1.73704	1.11563	1.46249	1.27154	1.7826	AGAP001633-RA		intracellular signaling pathway; protein oligomerization; activation of protein kinase C activity by G-protein coupled receptor protein signaling pathway;	endosome;	diacylglycerol kinase activity; metal ion binding; ATP binding; diacylglycerol binding;
CUST_1404_PI422575199	0.00491482	0.000826	2.7713	up	1.00642	1.57219	1.69778	1.88569	1.19072	AGAP005933-RA	n essential
CUST_10776_PI422575199	0.00470796	0.000765	2.76584	up	1.21232	1.62876	2.00206	1.12132	1.37411	AGAP012221-RA	AGAP012221-PA [Anopheles gambiae str. PEST]
CUST_515_PI422575199	0.00449075	0.000705	2.7654	up	2.00878	1.19135	1.28804	1.22546	1.62381	AGAP005124-RB	aldehyde dehydrogenase	protein folding; response to stress;	cytoplasm;	unfolded protein binding; ATP binding;
CUST_5469_PI422575199	0.000912	1.12e-05	2.76151	up	1.45317	1.3588	1.50461	1.359	1.6517	AGAP003312-RB	krueppel target at isoform c	galactose metabolic process;		zinc ion binding; UDP-glucose:hexose-1-phosphate uridylyltransferase activity;
CUST_6495_PI422575199	0.00621506	0.00126731	2.76052	up	1.95804	0.898722	1.62825	1.59439	1.2453	AGAP004117-RA	g protein-coupled receptor kinase 2	ion transport;	integral to membrane;	ionotropic glutamate receptor activity; extracellular-glutamate-gated ion channel activity;
CUST_5818_PI422575199	0.000996	2e-05	2.75295	up	1.43293	1.28636	1.60746	1.37946	1.59868	AGAP001382-RA	diuretic hormone isoform c	amino acid transport; transmembrane transport;	integral to membrane;	amino acid transmembrane transporter activity;
CUST_13048_PI422575199	0.00162488	7.45e-05	2.7512	up	1.482	1.55176	1.51867	1.12407	1.62379	AGAP009818-RA	methyltransferase-like protein 6-like
CUST_7376_PI422575199	0.00620808	0.00126477	2.7449	up	1.67931	1.37669	1.23832	2.01477	0.974678	AGAP001569-RA	myosin light chain			phosphoprotein phosphatase activity;
CUST_11224_PI422575199	0.00295522	0.000322	2.74321	up	1.56525	1.3604	1.77742	1.02576	1.5505	AGAP007928-RA	turtle isoform
CUST_8312_PI422575199	0.000537	1.93e-06	2.73768	up	1.40434	1.35319	1.50886	1.45303	1.54535	AGAP001023-RD	isoform e		microtubule cytoskeleton;
DETOX_34_PI422610884	0.0031196	0.000351	2.73674	up	1.32742	1.32777	1.49109	1.18643	1.9296	ACE2	acetylcholinesterase
CUST_5941_PI422575199	0.0076002	0.00175966	2.73335	up	1.95528	0.940568	1.51714	1.07154	1.76883	AGAP003677-RA	anopheles gambiae pest agap012489-pa	auxin biosynthetic process;		RNA helicase activity; ATP-dependent helicase activity; nucleic acid binding; ATP binding;
CUST_6480_PI422575199	0.00182856	0.000118	2.73194	up	1.46968	1.47741	1.56667	1.0839	1.65197	AGAP004107-RB	mfs transporter			structural constituent of cuticle;
CUST_11858_PI422575199	0.00131308	4.64e-05	2.72988	up	1.53412	1.21689	1.54075	1.32323	1.6292	AGAP008614-RA	quick-to- isoform b
CUST_8480_PI422575199	0.00449075	0.000707	2.71872	up	1.66838	1.07246	1.42998	1.15567	1.88815	AGAP000029-RA		ion transport;	postsynaptic membrane; cell junction; integral to membrane;	GABA-A receptor activity; extracellular ligand-gated ion channel activity;
CUST_1773_PI422575199	0.00115873	3.66e-05	2.71576	up	1.3683	1.40152	1.60915	1.23108	1.59672	AGAP006260-RC	z band alternatively spliced pdz-motif protein isoform o
CUST_13297_PI422575199	0.000971	1.58e-05	2.70757	up	1.24299	1.38626	1.5007	1.58591	1.46913	AGAP010070-RA	activating transcription factor- isoform b
CUST_1604_PI422575199	0.00106451	2.69e-05	2.7056	up	1.43589	1.33906	1.66422	1.27571	1.46485	AGAP006115-RA	anion exchange protein slc4a2
CUST_4121_PI422575199	0.00106451	2.8e-05	2.70455	up	1.41659	1.32479	1.43107	1.31775	1.68674	AGAP002350-RB	troponin invertebrate	proteolysis;	membrane;
CUST_8956_PI422575199	0.00416987	0.00062	2.70249	up	1.29297	1.94251	1.30811	1.0799	1.54797	AGAP000561-RA	kinesin heavy chain			binding;
CUST_1605_PI422575199	0.00792131	0.00189935	2.70151	up	1.18805	1.5793	2.14642	1.11331	1.14177	AGAP006115-RB	anion exchange protein slc4a2
CUST_13175_PI422575199	0.000806	6.79e-06	2.70058	up	1.43233	1.42405	1.54698	1.49438	1.2686	AGAP009950-RA	isoform d
CUST_4443_PI422575199	0.00148506	5.86e-05	2.68269	up	1.33902	1.26846	1.68802	1.29611	1.5268	AGAP002599-RA	ubiquitin c	histone methylation; peptidyl-arginine methylation, to asymmetrical-dimethyl arginine;	cytoplasm;	protein-arginine omega-N asymmetric methyltransferase activity; histone methyltransferase activity; protein-arginine omega-N monomethyltransferase activity;
CUST_3648_PI422575199	0.0028993	0.000312	2.68255	up	1.19218	1.163	1.51107	1.41523	1.83656	AGAP002032-RA	AGAP002032-PA [Anopheles gambiae str. PEST]			structural constituent of cuticle;
CUST_13807_PI422575199	0.00497561	0.000848	2.65816	up	1.7592	1.49648	1.65407	1.26329	0.879104	AGAP012684-RA	vesicular-fusion protein nsf
DETOX_550_PI422610884	0.0017201	9.89e-05	2.65574	up	1.40434	1.168	1.45521	1.30501	1.71301	GPX3	---NA---
CUST_306_PI422575199	0.00771677	0.00182263	2.65246	up	1.3985	1.40889	2.09399	0.944348	1.19092	AGAP004947-RA	AGAP004947-PA [Anopheles gambiae str. PEST]		intracellular;	zinc ion binding; nucleic acid binding;
CUST_4278_PI422575199	0.0018204	0.000117	2.64081	up	1.36718	1.42104	1.72891	1.33784	1.14995	AGAP002463-RB	suppressor of t-cell receptor signaling 1	transmembrane transport;	integral to membrane;	transporter activity;
CUST_8142_PI422575199	0.00224651	0.000189	2.63738	up	1.30889	1.64403	1.64053	1.10419	1.29787	AGAP000904-RA		transmembrane transport;	integral to membrane;	transporter activity;
CUST_11349_PI422575199	0.00204521	0.000156	2.6368	up	1.09544	1.46632	1.69026	1.4701	1.27182	AGAP008056-RA	AGAP008056-PA [Anopheles gambiae str. PEST]
CUST_7363_PI422575199	0.00907499	0.00231269	2.63346	up	1.69801	1.79336	1.66955	1.02829	0.795586	AGAP004670-RA	cg14446 cg14446- partial	metabolic process;		transferase activity, transferring hexosyl groups;
CUST_2927_PI422575199	0.00224945	0.000189	2.62809	up	1.0285	1.59393	1.58377	1.46113	1.30274	AGAP007373-RA	tetraspanin isoform a
CUST_9264_PI422575199	0.00652177	0.00137196	2.62478	up	1.91586	1.06017	1.70814	1.18353	1.0933	AGAP010607-RA	protein amn1 homolog
CUST_8618_PI422575199	0.00718428	0.00159057	2.61684	up	1.1031	1.45119	2.02159	0.968034	1.3952	AGAP000283-RA	uncharacterized protein c10orf118	nucleobase, nucleoside, nucleotide and nucleic acid metabolic process;		5'-nucleotidase activity;
CUST_5961_PI422575199	0.0024864	0.000233	2.6033	up	1.19043	1.45839	1.67829	1.06992	1.50467	AGAP013188-RA	aminopeptidase n
CUST_3296_PI422575199	0.00351153	0.000432	2.58834	up	1.56549	1.24364	1.76984	1.20933	1.07183	AGAP007723-RA	dbls big
CUST_5819_PI422575199	0.00736179	0.00164774	2.58391	up	1.25485	0.762549	1.41972	1.55003	1.86062	AGAP001382-RB	diuretic hormone isoform a		ribonucleoprotein complex;	RNA binding;
DETOX_672_PI422610884	0.00138195	5.11e-05	2.58033	up	1.39115	1.54554	1.49683	1.1451	1.25916	GSTZ1	probable maleylacetoacetate isomerase 2
CUST_7352_PI422575199	0.00522991	0.000929	2.57084	up	1.25155	1.11175	1.12758	1.36517	1.95515	AGAP001548-RC	ribosome-associated membrane protein	asymmetric protein localization involved in cell fate determination; lipid metabolic process; regulation of heart contraction; anesthesia-resistant memory; asymmetric neuroblast division; asymmetric cell division; neuroblast fate determination; maintenance of protein location; basal protein localization; establishment of mitotic spindle orientation;	apical cortex;	zinc ion binding; protein binding;
CUST_10111_PI422575199	0.00769718	0.00181662	2.56919	up	1.4421	1.10118	0.894885	1.38074	1.98766	AGAP011516-RA	actin
CUST_2698_PI422575199	0.00110362	3.01e-05	2.56368	up	1.13851	1.36496	1.31858	1.51144	1.45758	AGAP007162-RA	lethal essential for life l2efl
CUST_13950_PI422575199	0.00226267	0.000191	2.55952	up	1.38298	1.10857	1.30209	1.2593	1.72643	AGAP012844-RA	calmodulin
CUST_4123_PI422575199	0.000537	1.73e-06	2.55751	up	1.26745	1.30062	1.42318	1.36067	1.42179	AGAP002350-RE	troponin invertebrate	signal transduction; receptor-mediated endocytosis;	intracellular;	protein binding;
CUST_2697_PI422575199	0.00106451	2.66e-05	2.54861	up	1.46815	1.22045	1.23343	1.52483	1.30169	AGAP007162-RB	lethal essential for life l2efl
CUST_7329_PI422575199	0.00688506	0.00148542	2.54601	up	1.0464	1.94934	1.01043	1.23285	1.50217	AGAP001550-RA	sodium solute symporter	auxin biosynthetic process; protein amino acid phosphorylation; circadian rhythm; olfactory learning; brain development; visual behavior;		protein serine/threonine/tyrosine kinase activity; ATP binding; protein serine/threonine kinase activity;
CUST_5289_PI422575199	0.00637685	0.00132432	2.544	up	1.76046	1.67985	1.18488	1.26589	0.844422	AGAP003174-RA	serine threonine protein kinase	auxin biosynthetic process; chromosome condensation; DNA replication initiation; pre-replicative complex assembly; cell proliferation;	pre-replicative complex;	3'-5' DNA helicase activity; DNA binding; ATP binding; chromatin binding;
CUST_9574_PI422575199	0.00148506	5.99e-05	2.53577	up	1.44849	1.17565	1.33396	1.1852	1.56882	AGAP010957-RA	calmodulin
CUST_11413_PI422575199	0.00538807	0.000972	2.53448	up	1.50961	1.03233	1.55543	0.914274	1.6968	AGAP008127-RA	receptor-type tyrosine-protein phosphatase n2
CUST_3830_PI422575199	0.00562116	0.00105447	2.53426	up	0.728496	1.45614	1.52787	1.61333	1.38201	AGAP002159-RA	junctophilin-1-like isoform 1	nuclear export; regulation of alternative nuclear mRNA splicing, via spliceosome; spliceosome assembly; mitotic spindle organization;	precatalytic spliceosome; U2 snRNP;	poly-pyrimidine tract binding; mRNA binding; nucleotide binding; protein heterodimerization activity;
CUST_9891_PI422575199	0.00559068	0.00104575	2.52784	up	1.31299	1.14079	1.08003	1.94744	1.20829	AGAP011293-RA	sh3 domain-binding protein 5 homolog
CUST_8046_PI422575199	0.000537	2.16e-06	2.52418	up	1.22741	1.3218	1.3951	1.41202	1.32274	AGAP000094-RA	4-nitrophenylphosphatase	regulation of smoothened signaling pathway; Wnt receptor signaling pathway; protein stabilization;	proteinaceous extracellular matrix;	protein binding; protein tyrosine kinase activity;
CUST_10886_PI422575199	0.00106451	2.61e-05	2.52137	up	1.1603	1.48178	1.42294	1.22242	1.38359	AGAP012331-RA	odorant-binding protein 59a
CUST_3683_PI422575199	0.00313629	0.000355	2.51782	up	1.16457	1.1377	1.663	1.11943	1.57617	AGAP002054-RA	fermitin isoform a	fatty acid biosynthetic process; oxidation reduction;	endoplasmic reticulum;	oxidoreductase activity; iron ion binding;
CUST_12432_PI422575199	0.009097	0.00232156	2.51292	up	1.65612	0.581156	1.43997	1.39362	1.57596	AGAP009203-RA	isoform a
CUST_12554_PI422575199	0.000806	7.09e-06	2.51019	up	1.42817	1.36002	1.39975	1.25075	1.2003	AGAP009333-RA	mitochondrial carrier protein
CUST_8204_PI422575199	0.00163338	7.53e-05	2.50454	up	1.52874	1.11836	1.26008	1.49051	1.22504	AGAP000107-RA	isoform a	ion transport;	postsynaptic membrane; cell junction; integral to membrane;	receptor activity; nicotinic acetylcholine-activated cation-selective channel activity;
CUST_3423_PI422575199	0.00358198	0.000447	2.49746	up	0.962189	1.2307	1.20387	1.61884	1.58671	AGAP001856-RA	period	oxidation reduction;		oxidoreductase activity; binding;
CUST_1243_PI422575199	0.00432211	0.000661	2.49723	up	1.30627	1.39486	0.909564	1.22784	1.76312	AGAP005776-RA	pigment dispersing hormone (agap005776-pa)
CUST_12638_PI422575199	0.00549617	0.00101328	2.49352	up	1.54792	1.46769	1.49599	0.715547	1.36377	AGAP009414-RA	1-acyl-sn-glycerol-3-phosphate acyltransferase
CUST_6882_PI422575199	0.00354815	0.00044	2.49254	up	0.91725	1.4046	1.33504	1.24855	1.68265	AGAP004334-RA	gsg5 protein	embryonic development via the syncytial blastoderm; cell differentiation; nervous system development;	integral to membrane;	receptor activity;
CUST_4844_PI422575199	0.00406563	0.000581	2.48698	up	1.15408	1.1017	1.61084	1.04472	1.66065	AGAP002884-RA	vacuolar h	asparagine biosynthetic process;		asparagine synthase (glutamine-hydrolyzing) activity;
CUST_5219_PI422575199	0.00303839	0.000335	2.48334	up	1.24116	1.20492	1.66583	0.993274	1.45624	AGAP003123-RA	AGAP003123-PA [Anopheles gambiae str. PEST]	regulation of transcription, DNA-dependent;	chromatin; nucleus;	DNA binding;
CUST_4124_PI422575199	0.000836	8.1e-06	2.4793	up	1.27708	1.28204	1.33492	1.46363	1.19198	AGAP002350-RC	troponin invertebrate			serine-type endopeptidase inhibitor activity; peptidase activity;
DETOX_31_PI422610884	0.000996	2.05e-05	2.4761	up	1.31323	1.17999	1.5126	1.23467	1.29987	ACE1	acetylcholinesterase
CUST_6950_PI422575199	0.00702984	0.00152801	2.47286	up	1.75982	1.60254	1.0485	0.843461	1.27659	AGAP001497-RA	alpha isoform c	auxin biosynthetic process;	ATP-binding cassette (ABC) transporter complex;	ATPase activity, coupled to transmembrane movement of substances; ATP binding;
CUST_1687_PI422575199	0.00235584	0.000211	2.4641	up	1.48444	1.22232	1.57634	1.01869	1.20352	AGAP006183-RA	slit protein
CUST_6991_PI422575199	0.000996	1.95e-05	2.46347	up	1.12744	1.24695	1.41859	1.4208	1.28968	AGAP004380-RA	glutathione transferase gst1-6	translation;	ribosome;	structural constituent of ribosome; rRNA binding;
CUST_7818_PI422575199	0.0044195	0.000686	2.45324	up	0.943071	1.69482	1.51782	1.13278	1.18495	AGAP000651-RB	actin	apoptosis; translation;	mitochondrial ribosome; small ribosomal subunit;	structural constituent of ribosome;
CUST_10859_PI422575199	0.000892	9.37e-06	2.45313	up	1.32636	1.11552	1.31429	1.3437	1.37326	AGAP012304-RA	muscle-specific protein 20
CUST_12880_PI422575199	0.00177631	0.000107	2.45269	up	1.19424	1.37477	1.48801	1.01477	1.40004	AGAP009658-RA	AGAP009658-PA [Anopheles gambiae str. PEST]
CUST_4279_PI422575199	0.00162488	7.46e-05	2.43698	up	1.51884	1.15111	1.26234	1.39111	1.10206	AGAP002463-RA	suppressor of t-cell receptor signaling 1			zinc ion binding;
CUST_11467_PI422575199	0.000537	1.78e-06	2.43672	up	1.18426	1.26479	1.28515	1.33465	1.35586	AGAP008181-RA	smg-7 (suppressor with morphological effect on genitalia protein 7)
CUST_4122_PI422575199	0.00402558	0.00057	2.42871	up	1.02033	1.37127	1.71607	1.0271	1.26619	AGAP002350-RA	troponin invertebrate	nucleosome organization; chromatin assembly; nervous system development; biological regulation;	nuclear part; protein complex;	protein binding; zinc ion binding;
CUST_8085_PI422575199	0.0041215	0.0006	2.4204	up	1.68847	1.07871	1.23546	0.952573	1.42101	AGAP000844-RA	isoform b	oxidation reduction;		D-amino-acid oxidase activity; binding;
CUST_1513_PI422575199	0.00416987	0.000619	2.41401	up	1.571	0.806586	1.34728	1.20567	1.42663	AGAP006030-RA	mitochondrial rna splicing protein
CUST_898_PI422575199	0.00792698	0.00190213	2.40892	up	1.42708	1.19191	1.83545	0.792933	1.09455	AGAP005878-RB	pou domain drifter cf-1a
DETOX_410_PI422610884	0.00168723	8.84e-05	2.40752	up	1.29119	1.19405	1.01068	1.36648	1.47534	CYP6AA1	cytochrome p450
CUST_2928_PI422575199	0.00461178	0.00074	2.40734	up	1.19623	0.786788	1.30345	1.52739	1.52335	AGAP007373-RB	tetraspanin isoform a
CUST_4125_PI422575199	0.00416987	0.000616	2.39642	up	0.81492	1.15266	1.50315	1.32857	1.50509	AGAP002350-RD	troponin invertebrate	oxidation reduction;		oxidoreductase activity;
CUST_254_PI422575199	0.000728	4.57e-06	2.38848	up	1.19732	1.36408	1.15141	1.28481	1.28286	AGAP004895-RA	carbonic anhydrase	transport;	membrane;	transporter activity;
CUST_7614_PI422575199	0.00785608	0.00186821	2.38092	up	1.42489	1.14952	1.5284	1.52982	0.624963	AGAP001769-RA	beat protein			nucleic acid binding; nucleotide binding;
CUST_12930_PI422575199	0.00491482	0.000825	2.37917	up	1.63985	1.51333	0.967623	1.14519	0.986292	AGAP009712-RA	cadherin- isoform l
CUST_8837_PI422575199	0.0019549	0.000144	2.37843	up	0.99819	1.11498	1.42901	1.25343	1.45445	AGAP000453-RA	eukaryotic translation initiation factor 4e	proteolysis;		metallocarboxypeptidase activity; zinc ion binding;
CUST_8035_PI422575199	0.0036755	0.000479	2.37683	up	1.38642	1.13278	0.845958	1.34108	1.53897	AGAP000818-RA	cytochrome p450	phagocytosis, engulfment;	intracellular;	zinc ion binding; nucleic acid binding;
CUST_5196_PI422575199	0.00503617	0.00087	2.37419	up	1.18907	0.848254	1.7057	1.15335	1.34079	AGAP001356-RA	acetylcholinesterase	signal transduction; G-protein coupled receptor protein signaling pathway;	integral to membrane;	G-protein coupled receptor activity; binding;
CUST_9409_PI422575199	0.00621615	0.00126883	2.36523	up	1.00024	1.39734	1.58959	0.76941	1.45331	AGAP010766-RA	juvenile hormone-inducible
CUST_13311_PI422575199	0.00345538	0.000417	2.36494	up	1.38658	1.58415	1.12344	1.20626	0.908591	AGAP010085-RA	isoform a
CUST_1752_PI422575199	0.00875601	0.00220412	2.35786	up	1.51027	1.5339	1.30295	1.27991	0.560357	AGAP006243-RA	transmembrane protein 55b
CUST_8368_PI422575199	0.00360907	0.000454	2.35661	up	1.4412	1.05551	1.5733	0.953551	1.16002	AGAP000131-RA	protease m1 zinc metalloprotease	regulation of JAK-STAT cascade; regulation of protein metabolic process; maintenance of apical/basal cell polarity; post-translational protein modification; negative regulation of imaginal disc growth; mitochondrial electron transport, NADH to ubiquinone; protein transport;	mitochondrial respiratory chain complex I;	quinone binding; NADH dehydrogenase (ubiquinone) activity; metal ion binding; 4 iron, 4 sulfur cluster binding; protein binding; small conjugating protein ligase activity;
CUST_3850_PI422575199	0.00773712	0.00183021	2.35193	up	0.85232	1.29805	1.7203	0.863038	1.43549	AGAP002176-RA	neuroendocrine convertase	mushroom body development; inter-male aggressive behavior;
CUST_3589_PI422575199	0.00634878	0.00130997	2.34898	up	1.04638	0.877061	1.16089	1.29395	1.78189	AGAP001979-RA	scrasp3 protein	positive regulation of apoptosis; cytokinesis; cell cycle; cellularization;	septin ring; germline ring canal; septin complex;	ubiquitin protein ligase binding; GTPase activity; GTP binding;
CUST_1683_PI422575199	0.000972	1.65e-05	2.34414	up	1.06176	1.26725	1.36841	1.19632	1.25155	AGAP006179-RA	troponin c
CUST_2649_PI422575199	0.00432211	0.000662	2.33596	up	1.27701	1.04879	1.03859	1.05313	1.70256	AGAP007118-RA	protein tyrosine phosphatase-erk enhancer of ras1
CUST_5272_PI422575199	0.00223001	0.000182	2.33566	up	1.4773	0.932377	1.1467	1.22467	1.33809	AGAP003153-RC	atp synthase alpha subunit vacuolar	regulation of transcription, DNA-dependent;	intracellular;	ATP binding; transcription factor binding; zinc ion binding;
CUST_9579_PI422575199	0.00234263	0.000206	2.33565	up	1.06629	0.96251	1.46303	1.2346	1.39268	AGAP010962-RA	AGAP010962-PA [Anopheles gambiae str. PEST]
CUST_412_PI422575199	0.000971	1.53e-05	2.33489	up	1.22625	1.05229	1.3577	1.25003	1.23051	AGAP005042-RA	jnk sapk-associated protein			structural constituent of cuticle;
DETOX_425_PI422610884	0.00504706	0.000874	2.33432	up	0.924575	1.64646	0.996284	1.11375	1.43396	CYP6AG2	cytochrome p450
CUST_906_PI422575199	0.00343473	0.000413	2.32879	up	1.08422	1.17642	1.54407	0.904125	1.38906	AGAP005471-RA
CUST_3696_PI422575199	0.0023388	0.000205	2.32877	up	1.29528	1.55738	1.0783	1.07184	1.09503	AGAP002076-RA	heat shock protein cognate isoform a	epithelial cell migration, open tracheal system; neuron migration; mesoderm migration; positive regulation of cell-cell adhesion; negative chemotaxis; embryonic heart tube development; salivary gland boundary specification; axon midline choice point recognition;	proteinaceous extracellular matrix;	calcium ion binding; protein binding;
CUST_7025_PI422575199	0.00647037	0.00135807	2.32188	up	1.42363	1.06456	1.52843	1.37261	0.687237	AGAP004437-RC	glycerol-3-phosphate dehydrogenase	regulation of transcription, DNA-dependent; epithelial cell fate determination, open tracheal system; peripheral nervous system development; motor axon guidance; brain segmentation; dendrite morphogenesis;	nucleus;	sequence-specific DNA binding; protein binding; transcription factor activity;
CUST_3173_PI422575199	0.00263864	0.000257	2.32114	up	1.45267	1.3829	1.2511	1.0767	0.910802	AGAP007620-RA	cysteine string protein
CUST_9604_PI422575199	0.00148506	5.94e-05	2.31932	up	1.36768	1.10673	1.12604	1.39212	1.07595	AGAP010988-RA	isoform a
CUST_5999_PI422575199	0.00180121	0.000111	2.3114	up	1.4238	1.13232	1.01108	1.10664	1.36999	AGAP003726-RA	isoform e	transport; metabolic process;		oxygen transporter activity; oxidoreductase activity;
CUST_6457_PI422575199	0.0012752	4.46e-05	2.31063	up	1.2908	1.07143	1.06437	1.39236	1.22247	AGAP004078-RA	dna topoisomerase type i	protein import into nucleus;	cytoplasm; nuclear pore;	protein binding; protein transporter activity;
CUST_8398_PI422575199	0.00243587	0.000225	2.31059	up	0.90426	1.24609	1.12057	1.48098	1.28941	AGAP001053-RA	troponin i	DNA-dependent DNA replication; mitotic spindle organization;	DNA replication factor A complex;	single-stranded DNA binding;
CUST_12894_PI422575199	0.00533927	0.000958	2.30903	up	1.29053	0.66979	1.27981	1.32587	1.47042	AGAP009672-RA	a kinase anchor protein isoform b
CUST_11496_PI422575199	0.00633529	0.00130546	2.30881	up	1.36573	1.47677	1.42144	1.11158	0.660217	AGAP008212-RA	cytochrome p450
CUST_10975_PI422575199	0.00377969	0.00051	2.30814	up	0.803344	1.18343	1.18676	1.34779	1.51232	AGAP012421-RA	AGAP012421-PA [Anopheles gambiae str. PEST]
CUST_8702_PI422575199	0.00882985	0.0022328	2.30478	up	1.02224	0.959276	1.42223	0.843193	1.7762	AGAP000334-RB	AGAP000334-PA [Anopheles gambiae str. PEST]	protein folding;		peptidyl-prolyl cis-trans isomerase activity;
DETOX_411_PI422610884	0.00379066	0.000513	2.30394	up	1.31584	1.0029	0.878649	1.53754	1.28558	CYP6AA1	cytochrome p450
CUST_13539_PI422575199	0.00286656	0.000303	2.30355	up	1.17073	0.993353	1.30664	1.00502	1.54354	AGAP008288-RA	timeless protein
DETOX_426_PI422610884	0.00316102	0.00036	2.30217	up	1.11056	1.40639	0.837383	1.2463	1.41433	CYP6AG2	cytochrome p450
CUST_8583_PI422575199	0.00240427	0.000221	2.28789	up	1.06623	0.998061	1.39904	1.06271	1.44405	AGAP000249-RA	endo beta n-acetylglucosaminidase	nucleoside metabolic process;
CUST_4690_PI422575199	0.00534865	0.000961	2.28454	up	0.706168	1.38185	1.39861	1.40478	1.06809	AGAP002771-RA	---NA---	auxin biosynthetic process; transport;	membrane;	ATPase activity, coupled to transmembrane movement of substances; ATP binding;
CUST_2549_PI422575199	0.00174766	0.000102	2.28118	up	1.21812	1.14834	1.12462	0.996044	1.46177	AGAP007022-RA	AGAP007022-PA [Anopheles gambiae str. PEST]
CUST_12385_PI422575199	0.00318047	0.000366	2.27731	up	1.21364	1.26733	1.51898	0.887257	1.04944	AGAP009156-RA	isoform b
CUST_1933_PI422575199	0.00228868	0.000197	2.27639	up	1.46164	1.18246	1.27	0.911705	1.10795	AGAP006452-RA	lethal isoform b
CUST_11634_PI422575199	0.00400621	0.00056	2.26741	up	1.57129	0.929072	1.26378	0.945375	1.19573	AGAP008359-RA	sodium solute symporter
DETOX_32_PI422610884	0.00508905	0.000891	2.26426	up	1.04162	0.865988	1.57367	1.40555	1.00837	ACE1	acetylcholinesterase
CUST_7998_PI422575199	0.00406563	0.000581	2.25967	up	0.941321	1.06628	1.36627	0.965015	1.54166	AGAP000787-RA	isoform e	nuclear division; sarcomere organization; skeletal muscle tissue development; nervous system development; muscle cell homeostasis; cardiac muscle tissue development;	troponin complex; nucleus;	actin binding; tropomyosin binding;
CUST_12748_PI422575199	0.00502875	0.000865	2.25792	up	1.24648	1.11221	1.63262	1.03722	0.846444	AGAP009528-RA	ef-hand domain-containing protein d2
CUST_1846_PI422575199	0.00603307	0.00117177	2.25285	up	1.0979	0.725095	1.33225	1.12056	1.58296	AGAP006371-RA	alpha amylase
CUST_8402_PI422575199	0.000784	5.74e-06	2.25144	up	1.17131	1.10261	1.15426	1.309	1.11704	AGAP001053-RD	troponin i			sulfotransferase activity;
CUST_3933_PI422575199	0.00517757	0.000915	2.25104	up	1.07085	1.44655	1.45458	0.740249	1.14072	AGAP002229-RA	serotonin receptor			structural constituent of cuticle;
CUST_2707_PI422575199	0.00171708	9.73e-05	2.24767	up	1.32264	0.981216	1.2356	0.997188	1.30551	AGAP007169-RB	p53 regulated pa26 nuclear protein sestrin
CUST_8400_PI422575199	0.00164255	7.92e-05	2.24262	up	1.19732	1.13388	1.05889	1.41918	1.01666	AGAP001053-RB	troponin i	IMP biosynthetic process;		phosphoribosylaminoimidazolecarboxamide formyltransferase activity; IMP cyclohydrolase activity;
CUST_9259_PI422575199	0.00194187	0.00014	2.24028	up	1.28566	0.970113	1.25385	0.964521	1.34424	AGAP010602-RA	insulin-like peptide 3 precursor
CUST_8314_PI422575199	0.00688861	0.00148743	2.2391	up	0.602881	1.22188	1.15474	1.45291	1.38216	AGAP001023-RC	isoform e	positive regulation of microtubule polymerization;	cytosol; microtubule associated complex; nucleus;	microtubule binding; structural constituent of cytoskeleton;
CUST_5269_PI422575199	0.00360907	0.000459	2.23768	up	1.11382	0.750302	1.29471	1.31342	1.33775	AGAP003153-RA	atp synthase alpha subunit vacuolar	regulation of transcription factor activity; transcription initiation from RNA polymerase II promoter; regulation of transcription, DNA-dependent;	transcription factor TFIID complex;	transcription initiation factor activity; general RNA polymerase II transcription factor activity; DNA binding;
CUST_9258_PI422575199	0.00303839	0.000336	2.23629	up	1.19117	1.03802	1.5303	0.931948	1.1141	AGAP010601-RA	insulin-like peptide 3 precursor
CUST_5457_PI422575199	0.00517353	0.000913	2.23539	up	0.730612	1.02904	1.4303	1.18579	1.42687	AGAP003318-RB	isoform e			protein binding;
CUST_3373_PI422575199	0.0018449	0.000121	2.21322	up	1.08419	1.11586	1.3634	0.910488	1.2568	AGAP001797-RD	tropomyosin invertebrate	regulation of R8 cell spacing in compound eye; dorsal/ventral lineage restriction, imaginal disc; negative regulation of neurogenesis; hemocyte proliferation; actin filament organization; negative regulation of JNK cascade; R1/R6 cell differentiation; positive regulation of gene-specific transcription from RNA polymerase II promoter; negative regulation of terminal cell fate specification, open t…	cytoplasmic vesicle; protein complex; adherens junction; integral to plasma membrane; mitochondrion; subapical complex; nucleus;	transmembrane receptor activity; specific transcriptional repressor activity; heme binding; protein binding; transcription activator activity; ecdysone 20-monooxygenase activity; electron carrier activity;
CUST_7497_PI422575199	0.00617529	0.00123622	2.21185	up	1.18571	0.835632	1.08123	0.966677	1.65701	AGAP001185-RA	sodium solute symporter	chitin metabolic process;	extracellular region;	chitin binding;
CUST_3411_PI422575199	0.00508887	0.00089	2.21149	up	0.722315	1.00268	1.35715	1.43664	1.20632	AGAP001813-RA	histone	metabolic process;		catalytic activity;
CUST_3111_PI422575199	0.00481216	0.000795	2.20849	up	1.18679	0.701765	1.10322	1.26474	1.45879	AGAP007563-RA
CUST_3381_PI422575199	0.00405226	0.000577	2.20401	up	1.31256	1.09508	1.39321	0.731541	1.16825	AGAP001797-RJ	tropomyosin invertebrate	translation;	ribosome; lipid particle;	structural constituent of ribosome;
CUST_8089_PI422575199	0.00929375	0.00238844	2.20162	up	1.27093	1.26581	1.34449	1.33559	0.475997	AGAP012991-RA	isoform a
CUST_11368_PI422575199	0.00235584	0.00021	2.20102	up	1.15209	1.00137	1.47021	1.08531	0.981887	AGAP008078-RA	det1- and ddb1-associated protein 1
CUST_3059_PI422575199	0.00266751	0.000263	2.20073	up	1.34875	0.854826	0.99093	1.19763	1.29777	AGAP007512-RB	phosphatidylinositol 4-kinase
CUST_3376_PI422575199	0.00283735	0.000297	2.19956	up	1.10464	1.37413	1.34325	0.896611	0.967458	AGAP001797-RH	tropomyosin invertebrate		intracellular;	nucleic acid binding; hydrolase activity; zinc ion binding;
CUST_11995_PI422575199	0.00141332	5.27e-05	2.19707	up	1.10863	0.956897	1.34348	1.10863	1.16027	AGAP008754-RA	AGAP008754-PA [Anopheles gambiae str. PEST]
CUST_10331_PI422575199	0.00175297	0.000103	2.18788	up	1.31007	1.04085	1.1083	1.27313	0.915296	AGAP011749-RA	isoform b
CUST_5662_PI422575199	0.00360907	0.000455	2.18	up	0.896067	1.41373	1.33356	0.91617	1.0621	AGAP003492-RC	sugar transporter		intracellular;	zinc ion binding; nucleic acid binding;
CUST_1765_PI422575199	0.00185979	0.000125	2.17862	up	1.35166	1.05585	0.887268	1.19022	1.13207	AGAP006254-RC	o-linked n-acetylglucosamine ogt
CUST_6552_PI422575199	0.00763026	0.00177483	2.17801	up	0.925794	1.06178	0.96602	1.72219	0.939268	AGAP001174-RA	kda salivary peptide	cellular biosynthetic process;	eukaryotic translation initiation factor 2B complex;	translation regulator activity; translation initiation factor activity;
CUST_4860_PI422575199	0.00759199	0.00175535	2.17679	up	0.946794	1.28889	0.976089	1.62673	0.772517	AGAP002869-RA	cytochrome p450	establishment of glial blood-brain barrier; regulation of tube size, open tracheal system; septate junction assembly;	septate junction;
CUST_5271_PI422575199	0.00274698	0.000281	2.17511	up	1.26912	0.751969	1.21562	1.16284	1.20589	AGAP003153-RD	atp synthase alpha subunit vacuolar			calcium ion binding;
CUST_3287_PI422575199	0.00505958	0.000877	2.1636	up	0.954098	0.903039	1.57595	1.17774	0.956331	AGAP007717-RC	isoform c
CUST_8700_PI422575199	0.00412431	0.000604	2.16335	up	0.960453	1.37841	1.37351	0.811714	1.04226	AGAP000332-RA	vir_drome ame: full=protein virilizer	protein modification process; protein repair;	cytoplasm;	protein-L-isoaspartate (D-aspartate) O-methyltransferase activity;
CUST_1682_PI422575199	0.00617529	0.00124377	2.15344	up	0.64631	1.04215	1.21296	1.14946	1.48235	AGAP006179-RC	troponin c
DETOX_409_PI422610884	0.00148506	6.06e-05	2.15299	up	1.08243	1.19316	1.02103	0.940065	1.29502	CYP6AA1	cytochrome p450
DETOX_33_PI422610884	0.00546101	0.000996	2.14775	up	1.2776	0.810979	1.51311	0.96996	0.942471	ACE1	acetylcholinesterase
CUST_1190_PI422575199	0.00148549	6.29e-05	2.13922	up	1.31358	0.934024	1.10824	1.10417	1.02541	AGAP005729-RA	ecdysone-induced protein isoform f
CUST_2488_PI422575199	0.00116545	3.89e-05	2.13728	up	1.276	0.930392	1.06521	1.12313	1.08413	AGAP006966-RA	4-aminobutyrate aminotransferase
CUST_5270_PI422575199	0.00192516	0.000136	2.13695	up	1.25385	0.838688	1.1343	1.2302	1.02073	AGAP003153-RB	atp synthase alpha subunit vacuolar	regulation of transcription, DNA-dependent;	intracellular;	ATP binding; transcription factor binding; zinc ion binding;
CUST_8764_PI422575199	0.0011808	3.96e-05	2.13556	up	1.24068	0.914126	1.03474	1.13305	1.15048	AGAP000410-RA	histone deacetylase	protein amino acid N-linked glycosylation; determination of adult lifespan;	Golgi membrane;	mannosyl-oligosaccharide 1,2-alpha-mannosidase activity; calcium ion binding;
CUST_12606_PI422575199	0.00434256	0.000668	2.1261	up	1.13281	1.35611	0.731721	1.27934	0.941066	AGAP009383-RA	secreted protein
CUST_6019_PI422575199	0.00373034	0.000496	2.12347	up	1.07716	1.12904	0.762457	1.42179	1.04165	AGAP001411-RA	bcl2 adenovirus e1b 19 kda protein-interacting	transmembrane receptor protein tyrosine kinase signaling pathway; intracellular protein kinase cascade;	cytoplasm;	unfolded protein binding; protein tyrosine kinase activator activity; chaperone binding;
CUST_1764_PI422575199	0.00464919	0.00075	2.11972	up	1.36836	1.01004	0.938029	0.765989	1.33694	AGAP006254-RB	o-linked n-acetylglucosamine ogt
CUST_2796_PI422575199	0.000996	2.04e-05	2.11273	up	1.2159	1.04284	1.12009	0.932723	1.08398	AGAP007247-RC	hippocalcin-like protein 1
CUST_8403_PI422575199	0.00894897	0.00227737	2.10823	up	0.593161	1.14776	1.04919	1.02358	1.56648	AGAP001053-RG	troponin i			nucleic acid binding;
CUST_817_PI422575199	0.00818178	0.00199996	2.10733	up	1.2555	0.915974	0.850094	0.777791	1.57774	AGAP005381-RA	chitooligosaccharidolytic beta-n-acetylglucosaminidase
CUST_2798_PI422575199	0.00148531	6.18e-05	2.10727	up	1.13566	1.10357	1.2188	1.06697	0.851859	AGAP007247-RB	hippocalcin-like protein 1
CUST_13770_PI422575199	0.00831426	0.00205473	2.10431	up	1.33176	1.03677	1.23214	1.26284	0.503218	AGAP012645-RA	decapping protein 1
CUST_5601_PI422575199	0.00192516	0.000136	2.10093	up	0.948616	0.998747	1.23659	1.26292	0.908284	AGAP003430-RA	renin receptor-like isoform 1	regulation of alternative nuclear mRNA splicing, via spliceosome; compound eye morphogenesis; mRNA splice site selection;	precatalytic spliceosome; catalytic step 2 spliceosome; omega speckle;	mRNA binding; protein binding; nucleotide binding;
CUST_10031_PI422575199	0.00606998	0.00119963	2.09714	up	1.13819	1.14861	0.834877	1.47723	0.74321	AGAP011435-RA	zinc carboxypeptidase a 1
CUST_9513_PI422575199	0.00578852	0.00110767	2.09714	up	0.754497	0.925276	1.39782	0.921101	1.34341	AGAP010881-RA	monocarboxylate transporter
CUST_251_PI422575199	0.00185979	0.000125	2.08711	up	1.23969	0.813547	1.06865	1.02486	1.16077	AGAP004892-RA		synaptic vesicle exocytosis;	synaptic vesicle; terminal button; syntrophin complex;	cytoskeletal protein binding; ATP binding; catalytic activity;
CUST_6726_PI422575199	0.00786393	0.00187149	2.08314	up	1.3593	1.41092	0.942036	0.947263	0.634263	AGAP001478-RA	nmda receptor 1	transport;		odorant binding;
CUST_11046_PI422575199	0.00769459	0.00181049	2.07833	up	0.632111	1.18214	1.48304	0.880415	1.09941	AGAP007751-RA	isoform a
CUST_7460_PI422575199	0.00619505	0.00125349	2.07517	up	1.24023	0.599185	0.924601	1.27216	1.22998	AGAP001639-RB	polya-binding protein interacting	pigment metabolic process; ectoderm development; transforming growth factor beta receptor signaling pathway; lymph gland development; mesoderm development; heart contraction; bristle morphogenesis; embryonic heart tube development; negative regulation of transcription, DNA-dependent; dorsal closure; imaginal disc-derived wing expansion; pericardial cell differentiation; blastoderm segmentation; c…	nucleus;	zinc ion binding; steroid hormone receptor activity; sequence-specific DNA binding; transcription factor activity;
CUST_6291_PI422575199	0.00235722	0.000213	2.07268	up	1.19077	0.828588	0.878556	1.14453	1.21504	AGAP003933-RA	AGAP003933-PA [Anopheles gambiae str. PEST]			serine-type endopeptidase inhibitor activity; peptidase activity;
DETOX_38_PI422610884	0.0074406	0.00168371	2.07196	up	1.4863	0.953334	0.858787	1.24782	0.708725	Actin5C	actin
CUST_3039_PI422575199	0.00103087	2.38e-05	2.06097	up	0.952752	1.01522	1.17742	1.12659	0.944637	AGAP007494-RA	flotillin-1
CUST_8405_PI422575199	0.00824713	0.00202776	2.06034	up	1.14186	1.02717	0.71313	1.53808	0.794171	AGAP001053-RF	troponin i	cell wall macromolecule catabolic process;
CUST_1681_PI422575199	0.00352704	0.000437	2.0595	up	0.825362	0.942591	0.908448	1.18245	1.35263	AGAP006179-RB	troponin c
CUST_7577_PI422575199	0.00435241	0.000671	2.04601	up	0.829563	0.75116	1.14411	1.09527	1.34396	AGAP001739-RA	AGAP001739-PA [Anopheles gambiae str. PEST]	imaginal disc-derived appendage morphogenesis; regulation of transcription from RNA polymerase II promoter; axonogenesis; positive regulation of gene-specific transcription; DNA damage response, signal transduction resulting in induction of apoptosis; compound eye development; post-embryonic appendage morphogenesis; response to light stimulus; DNA damage response, signal transduction by p53 class…	cytoskeletal part; protein complex;	transcription regulator activity; DNA binding;
CUST_10685_PI422575199	0.00199943	0.00015	2.03942	up	1.16761	0.852087	1.17214	1.09773	0.851215	AGAP012126-RA	acyl-protein thioesterase
CUST_12150_PI422575199	0.00704398	0.00153601	2.03932	up	1.23256	1.14165	0.54112	0.952729	1.27239	AGAP008916-RA	60s ribosomal protein l7
CUST_5664_PI422575199	0.00469855	0.000761	2.03529	up	0.75895	1.12562	1.13136	0.779522	1.33072	AGAP003492-RB	sugar transporter	oxidation reduction;		heme binding; monooxygenase activity; electron carrier activity;
CUST_2284_PI422575199	0.00220771	0.000178	2.03179	up	1.02944	0.899012	1.04806	0.849876	1.28739	AGAP006772-RA	isoform a
CUST_2489_PI422575199	0.0020525	0.000159	2.02939	up	1.19736	0.874401	1.20354	0.897209	0.932716	AGAP006966-RB	4-aminobutyrate aminotransferase
CUST_9296_PI422575199	0.00420862	0.00063	2.02702	up	1.3284	1.03977	0.975044	0.674346	1.07924	AGAP010639-RA	AGAP010639-PA [Anopheles gambiae str. PEST]
CUST_8401_PI422575199	0.00351129	0.000431	2.02552	up	1.17399	0.974443	0.999133	1.24591	0.697978	AGAP001053-RH	troponin i	proteolysis;		serine-type endopeptidase activity;
CUST_2939_PI422575199	0.00769718	0.00181345	2.02523	up	0.910555	1.15531	1.41722	1.0282	0.579159	AGAP007384-RA	cg11136-like protein
CUST_8645_PI422575199	0.00606944	0.00119299	2.02429	up	1.13996	1.22918	0.716328	1.27939	0.722245	AGAP000295-RA	isoform a	translation;		methionyl-tRNA formyltransferase activity;
CUST_13611_PI422575199	0.00799608	0.00193668	2.02182	up	0.580184	1.05137	1.43595	0.890516	1.12026	AGAP012461-RA	transcription factor dp
CUST_3424_PI422575199	0.00293011	0.000318	2.0209	up	1.26544	1.04339	1.12766	0.841294	0.797188	AGAP001828-RA	drosophila melanogaster eg:	metabolic process;		acyltransferase activity;
DETOX_443_PI422610884	0.00808194	0.00196251	2.02063	up	1.04866	0.93421	0.654828	1.5151	0.921227	CYP6M3	cytochrome p450
CUST_8255_PI422575199	0.00351812	0.000435	2.01411	up	1.24209	0.706002	1.0787	1.13006	0.893854	AGAP000969-RB	isoform a	eye-antennal disc morphogenesis; regulation of transcription from RNA polymerase II promoter; germ cell migration; mushroom body development; decapentaplegic receptor signaling pathway; midgut development; periodic partitioning;	nucleus;	zinc ion binding; transcription factor activity; specific RNA polymerase II transcription factor activity;
CUST_10142_PI422575199	0.00315788	0.000358	2.00925	up	0.949797	1.0625	1.21982	0.692777	1.1084	AGAP011546-RA	transmembrane protein c9orf7
CUST_9589_PI422575199	0.00192464	0.000135	2.00756	up	0.799437	1.08975	1.07475	0.887017	1.17626	AGAP010973-RA	potassium-dependent sodium-calcium
CUST_8683_PI422575199	0.000719	4.38e-06	2.00363	up	1.02047	1.08657	0.957796	0.918316	1.02994	AGAP000317-RA	big brother	protein transport; small GTPase mediated signal transduction;		GTPase activity; GTP binding;
DETOX_455_PI422610884	0.0068045	0.00145491	2.002	up	0.810765	1.13346	0.595545	1.27191	1.19554	CYP6P1	cytochrome p450
ProbeName	Corrected p-value	p-value	FCAbsolute	regulation	US84700254_252705710023_S01_GE2_105_Dec08_1_1.txt:cy3ByCy5Signal(normalized)	US84700254_252705710023_S01_GE2_105_Dec08_1_2.txt:cy3ByCy5Signal(normalized)	US84700254_252705710023_S01_GE2_105_Dec08_1_3.txt:cy3ByCy5Signal(normalized)	US84700254_252705710023_S01_GE2_105_Dec08_1_4.txt:cy3ByCy5Signal(normalized)	US84700254_252705710023_S01_GE2_105_Dec08_2_1.txt:cy3ByCy5Signal(normalized)	GeneName	Sequence Description	GO biological process	GO cellular component	GO molecular function	GO_Avadis_
CUST_6937_PI422575199	0.00635361	0.00131473	31.3367	down	-4.52872	-6.79902	-6.01309	-3.52494	-3.98312	AGAP013005-RA	AGAP013005-PA [Anopheles gambiae str. PEST]
CUST_6058_PI422575199	0.000656	3.88e-06	18.2191	down	-3.79685	-4.46143	-4.2629	-4.052	-4.36373	AGAP003777-RA	AGAP003777-PA [Anopheles gambiae str. PEST]	mitotic spindle elongation; translation;	lipid particle; cytosolic large ribosomal subunit;	structural constituent of ribosome;
CUST_1289_PI422575199	0.00388517	0.000533	17.8783	down	-4.55183	-3.56644	-5.57853	-3.78778	-3.31611	AGAP005822-RA	salivary protein
CUST_6303_PI422575199	0.00112478	3.32e-05	15.6114	down	-3.39801	-4.18594	-3.77172	-4.54429	-3.92268	AGAP003939-RC	pdz and lim domain protein 1	dTDP biosynthetic process; dTTP biosynthetic process;	mitochondrion; nucleoplasm;	ATP binding; thymidylate kinase activity;
CUST_5506_PI422575199	0.000537	2.16e-06	15.1064	down	-3.82844	-3.89551	-4.29015	-3.7512	-3.82013	AGAP003354-RA	venom allergen 5	neurotransmitter secretion; synaptic vesicle endocytosis; cell proliferation;	Golgi apparatus;
CUST_2294_PI422575199	0.00360907	0.000459	14.0791	down	-4.25784	-4.30949	-4.13736	-3.98874	-2.38398	AGAP006782-RA	adp atp translocase
CUST_1963_PI422575199	0.00990312	0.0025984	13.9893	down	-3.09488	-5.49929	-2.12321	-4.0437	-4.27016	AGAP006480-RB	---NA---
CUST_2569_PI422575199	0.00360907	0.000457	11.9323	down	-2.93654	-4.39383	-3.62126	-2.69289	-4.23946	AGAP007043-RA	urokinase-type plasminogen activator
CUST_681_PI422575199	0.0022262	0.000181	11.8299	down	-4.32114	-3.90883	-3.39153	-2.73332	-3.467	AGAP005260-RA	protein zeu1
CUST_11254_PI422575199	0.00106451	2.83e-05	11.8286	down	-3.73007	-3.79595	-3.89642	-3.42007	-2.97854	AGAP007959-RA	AGAP007959-PA [Anopheles gambiae str. PEST]
CUST_5354_PI422575199	0.00903375	0.00230056	11.7118	down	-5.29237	-2.99506	-3.57079	-2.17001	-3.72124	AGAP003251-RA	clipb1 protein	carbohydrate biosynthetic process;	integral to membrane;	sulfotransferase activity;
CUST_6623_PI422575199	0.000622	2.89e-06	11.1208	down	-3.74082	-3.40651	-3.36471	-3.62805	-3.23588	AGAP004161-RA	isoform a	metabolic process;		catalytic activity; binding;
CUST_2570_PI422575199	0.00170921	9.43e-05	11.0405	down	-3.13228	-4.07061	-3.63544	-2.81885	-3.6665	AGAP007043-RB	urokinase-type plasminogen activator
CUST_5154_PI422575199	0.00289036	0.00031	10.575	down	-2.83576	-3.59074	-3.74619	-2.63551	-4.2047	AGAP003087-RA	AGAP003087-PA [Anopheles gambiae str. PEST]			glutathione transferase activity;
CUST_13257_PI422575199	0.000622	3.38e-06	10.4386	down	-3.42076	-3.52475	-3.05813	-3.32758	-3.58809	AGAP010032-RA	AGAP010032-PA [Anopheles gambiae str. PEST]
CUST_5977_PI422575199	0.00289535	0.000312	10.1147	down	-2.79357	-3.5358	-3.03989	-2.94992	-4.37271	AGAP003692-RA	alanyl aminopeptidase		integral to membrane;
CUST_4175_PI422575199	0.00112144	3.24e-05	10.0271	down	-2.9762	-3.35102	-3.26113	-3.91735	-3.12343	AGAP013481-RA	isoform e
CUST_10753_PI422575199	0.0044195	0.000685	9.86071	down	-2.18567	-3.22316	-4.21172	-3.82789	-3.06001	AGAP012197-RA	histone
CUST_9966_PI422575199	0.00449075	0.000707	9.71746	down	-2.45652	-4.40196	-3.64507	-3.20961	-2.68974	AGAP011368-RA	odorant-binding protein
CUST_324_PI422575199	0.00235584	0.000211	9.46376	down	-2.72317	-3.72266	-3.62392	-2.53825	-3.60406	AGAP004963-RA	cyclin b	G-protein coupled receptor protein signaling pathway; signal transduction; sensory perception of taste;	integral to membrane; plasma membrane;	G-protein coupled receptor activity;
DETOX_576_PI422610884	0.00112478	3.34e-05	9.32054	down	-3.06958	-3.29566	-3.7241	-2.76215	-3.25057	GSTD1_5	glutathione transferase
CUST_11713_PI422575199	0.00168152	8.74e-05	9.23698	down	-2.82259	-3.59686	-3.69345	-2.69848	-3.22573	AGAP008449-RA	cuticle protein
CUST_4170_PI422575199	0.00115873	3.65e-05	9.02458	down	-2.92056	-3.25904	-3.61786	-2.72408	-3.34777	AGAP013481-RC	isoform e
DETOX_574_PI422610884	0.000537	1.65e-06	8.88221	down	-2.93633	-3.15805	-3.39117	-3.13531	-3.13374	GSTD1_5	glutathione transferase
DETOX_812_PI422610884	0.00185979	0.000124	8.83871	down	-2.98941	-3.41205	-3.51868	-2.37229	-3.42674	TPX5	peroxiredoxin 6005
DETOX_623_PI422610884	0.0021054	0.000166	8.65673	down	-2.54613	-3.65742	-3.05315	-3.61027	-2.70214	GSTE4	glutathione-s-transferase gst
CUST_4174_PI422575199	0.000784	5.77e-06	8.56939	down	-2.96833	-3.06292	-3.12177	-2.88905	-3.4539	AGAP013481-RG	isoform e
CUST_10758_PI422575199	0.00372211	0.000494	8.31501	down	-3.10591	-3.37464	-3.89915	-2.13605	-2.76283	AGAP012202-RA	histone h2b
CUST_11588_PI422575199	0.000737	4.98e-06	8.10599	down	-3.33499	-2.79606	-3.05014	-2.89244	-3.02132	AGAP008311-RA	drosophila melanogaster cg14022
DETOX_575_PI422610884	0.00411443	0.000595	8.09791	down	-3.20265	-3.58859	-3.6682	-2.08703	-2.54129	GSTD1_5	glutathione transferase
CUST_12969_PI422575199	0.00144425	5.54e-05	7.95211	down	-2.57137	-3.279	-3.34441	-2.6151	-3.14681	AGAP009751-RA	angiotensin-converting enzyme
CUST_4172_PI422575199	0.00201476	0.000152	7.8076	down	-2.78013	-3.4294	-3.23659	-2.22842	-3.14986	AGAP013481-RF	isoform e
CV_A_90_P055446	0.00138565	5.14e-05	7.6797	down	-3.00906	-2.75954	-3.36399	-2.43476	-3.1379
CUST_12113_PI422575199	0.00303839	0.000337	7.67886	down	-2.5721	-3.5894	-3.41811	-2.20234	-2.92252	AGAP008879-RB	AGAP008879-PA [Anopheles gambiae str. PEST]
CUST_8594_PI422575199	0.00456687	0.000724	7.64404	down	-3.53839	-3.38991	-3.40199	-2.22567	-2.11572	AGAP000260-RC	atp synthase subunit mitochondrial			growth factor activity;
CUST_2918_PI422575199	0.0016976	9.12e-05	7.57976	down	-3.45532	-3.14218	-2.70047	-2.38128	-2.93151	AGAP007365-RA	exuperantia 1
CUST_12902_PI422575199	0.00296565	0.000324	7.57068	down	-2.47338	-3.35186	-3.14352	-2.17348	-3.45988	AGAP009682-RA	AGAP009682-PA [Anopheles gambiae str. PEST]
CUST_9432_PI422575199	0.004014	0.000562	7.569	down	-2.28767	-3.38013	-2.96639	-2.24694	-3.71939	AGAP010789-RA	AGAP010789-PA [Anopheles gambiae str. PEST]
CUST_390_PI422575199	0.00228868	0.000196	7.53228	down	-2.78868	-3.31788	-3.41774	-2.16887	-2.87227	AGAP005024-RA	histone h3	embryonic development; positive regulation of innate immune response; muscle attachment; defense response to Gram-negative bacterium;	nucleus;	protein binding;
CUST_11146_PI422575199	0.00382758	0.000522	7.52456	down	-3.19136	-3.71968	-2.34106	-2.18339	-3.12255	AGAP007851-RA	kda salivary secreted protein
CUST_2592_PI422575199	0.00309034	0.000345	7.37227	down	-2.40865	-3.71899	-3.08191	-2.30895	-2.89204	AGAP007064-RA	AGAP007064-PA [Anopheles gambiae str. PEST]
CUST_12495_PI422575199	0.00508105	0.000886	7.2216	down	-2.60535	-2.80795	-2.40653	-2.34708	-4.09468	AGAP009266-RA	low molecular weight protein-tyrosine-phosphatase
CUST_4574_PI422575199	0.000971	1.61e-05	7.14514	down	-3.09926	-2.98118	-2.88283	-2.42233	-2.79922	AGAP002667-RA	translationally controlled tumor protein	cell-cell adhesion; establishment or maintenance of cell polarity; regulation of JNK cascade; dorsal closure; branch fusion, open tracheal system; fusion cell fate specification;	cell-cell adherens junction;	guanylate kinase activity; protein binding;
CUST_4427_PI422575199	0.0074509	0.00170693	6.93771	down	-2.82081	-3.12884	-3.00619	-1.39709	-3.61937	AGAP002600-RA	cca-adding enzyme	carbohydrate metabolic process;		kinase activity; phosphotransferase activity, alcohol group as acceptor;
CUST_1449_PI422575199	0.0044009	0.00068	6.77339	down	-2.61777	-2.87898	-3.79996	-2.09719	-2.40549	AGAP005972-RA	4-nitrophenylphosphatase
CUST_13421_PI422575199	0.00412431	0.000603	6.76222	down	-1.98716	-2.74358	-2.33042	-3.17985	-3.54647	AGAP010197-RA	isoform d
CUST_10461_PI422575199	0.00148531	6.16e-05	6.6331	down	-2.26921	-2.95598	-2.55197	-2.70885	-3.16241	AGAP011897-RA	AGAP011897-PA [Anopheles gambiae str. PEST]
CUST_12111_PI422575199	0.00274698	0.000281	6.57079	down	-2.27693	-3.15372	-3.14015	-2.06921	-2.94032	AGAP008879-RA	AGAP008879-PA [Anopheles gambiae str. PEST]
CUST_12281_PI422575199	0.00273653	0.000275	6.44828	down	-2.91516	-2.25524	-2.86622	-2.0994	-3.30855	AGAP009047-RA	replication factor c subunit 3
CUST_2575_PI422575199	0.00422375	0.000636	6.35956	down	-2.47561	-2.58751	-3.02793	-1.80773	-3.44585	AGAP007049-RA	isoform a
CUST_13010_PI422575199	0.000537	8.44e-07	6.33455	down	-2.5065	-2.74777	-2.71929	-2.57568	-2.76698	AGAP009792-RA	importin alpha
CUST_13444_PI422575199	0.00382631	0.000521	6.31819	down	-2.13001	-2.21653	-3.58849	-2.78016	-2.58237	AGAP010220-RA	proliferating cell nuclear antigen
CUST_7493_PI422575199	0.0012954	4.55e-05	6.15454	down	-2.21352	-3.0233	-2.48095	-2.58645	-2.80403	AGAP001181-RA	AGAP001181-PA [Anopheles gambiae str. PEST]	tachykinin receptor signaling pathway; signal transduction;	integral to plasma membrane;	tachykinin receptor activity;
DETOX_700_PI422610884	0.00152921	6.55e-05	6.13067	down	-2.12322	-3.04797	-2.50319	-2.71169	-2.69416	PX11	chorion peroxidase
CUST_4375_PI422575199	0.00885729	0.00224609	6.09779	down	-2.0553	-3.92337	-2.97813	-2.05695	-2.02769	AGAP002564-RE	fructose-bisphosphate aldolase	dorsal closure; head involution; negative regulation of JNK cascade; embryonic pattern specification;	cell leading edge;	zinc ion binding;
DETOX_620_PI422610884	0.00112478	3.35e-05	6.07188	down	-2.12666	-2.79462	-2.7878	-2.55053	-2.75111	GSTE3	glutathione-s-transferase gst
CUST_7762_PI422575199	0.00148506	5.91e-05	5.97526	down	-2.54535	-2.68488	-2.74069	-2.04013	-2.88397	AGAP000605-RA	AGAP000605-PA [Anopheles gambiae str. PEST]	transmembrane transport;	plasma membrane;
DETOX_702_PI422610884	0.0042598	0.000646	5.91566	down	-2.23331	-2.88723	-3.46151	-2.10606	-2.13458	PX11	chorion peroxidase
CUST_6304_PI422575199	0.00177631	0.000105	5.8631	down	-2.89338	-2.5473	-2.06281	-2.32242	-2.93241	AGAP003938-RA	AGAP003938-PA [Anopheles gambiae str. PEST]	apoptosis;	intracellular;	protein binding;
CUST_6824_PI422575199	0.000971	1.5e-05	5.82588	down	-2.81795	-2.48347	-2.28099	-2.39673	-2.73324	AGAP004286-RA	cg2446	proteolysis;		serine-type endopeptidase activity;
CUST_5780_PI422575199	0.00112144	3.12e-05	5.73902	down	-2.45915	-2.57015	-2.49766	-2.16138	-2.91568	AGAP003576-RA	transportin-serine arginine rich	oxidation reduction; glycolysis;	intracellular membrane-bounded organelle;	pyruvate dehydrogenase (acetyl-transferring) activity;
DETOX_622_PI422610884	0.00116545	3.8e-05	5.73764	down	-2.26549	-2.36306	-2.94754	-2.35493	-2.67128	GSTE4	glutathione-s-transferase gst
CUST_1915_PI422575199	0.0074509	0.00170538	5.6948	down	-1.93104	-3.39647	-3.1241	-2.45146	-1.64515	AGAP006434-RA	mucin-like peritrophin
CUST_7055_PI422575199	0.00220963	0.000178	5.67853	down	-2.45926	-2.61718	-2.89505	-1.81583	-2.74027	AGAP004459-RA	cg12276	regulation of protein metabolic process; post-translational protein modification;		ATP binding; small conjugating protein ligase activity;
CUST_7023_PI422575199	0.00346494	0.00042	5.6695	down	-1.9042	-3.10728	-2.30329	-2.98531	-2.21601	AGAP004437-RB	glycerol-3-phosphate dehydrogenase	regulation of transcription, DNA-dependent; epithelial cell fate determination, open tracheal system; peripheral nervous system development; motor axon guidance; brain segmentation; dendrite morphogenesis;	nucleus;	sequence-specific DNA binding; protein binding; transcription factor activity;
CUST_6598_PI422575199	0.00546101	0.000994	5.66587	down	-2.44696	-3.47156	-2.55022	-1.64985	-2.39288	AGAP013023-RB	histone rna hairpin-binding protein
DETOX_619_PI422610884	0.00185979	0.000125	5.6657	down	-1.98414	-2.93106	-2.63279	-2.24756	-2.71573	GSTE3	glutathione-s-transferase gst
CUST_7024_PI422575199	0.00186323	0.000126	5.6399	down	-2.23691	-2.97156	-2.12031	-2.8317	-2.31788	AGAP004437-RD	glycerol-3-phosphate dehydrogenase	microtubule-based process;	flagellum;	microtubule binding;
CUST_6409_PI422575199	0.00394945	0.000545	5.61433	down	-1.87909	-2.94127	-2.84174	-1.89162	-2.89185	AGAP004038-RA	chorion peroxidase	regulation of transcription, DNA-dependent;	nucleus;	protein binding; transcription factor activity; zinc ion binding;
CUST_5476_PI422575199	0.00309034	0.000346	5.61413	down	-2.56606	-3.18731	-2.27456	-1.84236	-2.57503	AGAP013400-RA	isoform b
CUST_13822_PI422575199	0.000996	1.93e-05	5.57723	down	-2.30835	-2.49321	-2.50567	-2.24287	-2.84763	AGAP012703-RA	protein takeout
CUST_9083_PI422575199	0.00721555	0.00160202	5.56329	down	-1.79182	-3.10538	-2.63855	-1.64037	-3.20358	AGAP010415-RA	coagulation factor xi
CUST_11930_PI422575199	0.00112144	3.2e-05	5.52822	down	-2.54792	-2.52893	-2.34728	-2.81438	-2.09555	AGAP008688-RA	AGAP008688-PA [Anopheles gambiae str. PEST]
CUST_4747_PI422575199	0.00617529	0.0012419	5.47809	down	-2.00321	-3.077	-3.16852	-1.60808	-2.41156	AGAP001323-RA	AGAP001323-PA [Anopheles gambiae str. PEST]		intracellular;	zinc ion binding; nucleic acid binding;
CUST_4955_PI422575199	0.00360907	0.000458	5.40804	down	-2.18917	-2.28994	-3.33571	-2.03141	-2.32929	AGAP002956-RA	splicing factor u2af 38 kda subunit			protein binding;
CUST_3600_PI422575199	0.00547995	0.00100339	5.39568	down	-1.8102	-2.76286	-2.00774	-2.21163	-3.3666	AGAP002004-RA	nuclear rna export factor 2	determination of adult lifespan; regulation of protein ubiquitination;		receptor activity;
CUST_2493_PI422575199	0.000537	1.51e-06	5.38903	down	-2.23233	-2.54474	-2.49355	-2.40195	-2.47754	AGAP006970-RA	---NA---
CUST_3230_PI422575199	0.00302165	0.000332	5.35143	down	-2.4356	-3.17343	-2.42504	-1.91925	-2.1463	AGAP007668-RA	eukaryotic translation initiation factor 3 subunit 4
CUST_11676_PI422575199	0.00575371	0.00109482	5.32054	down	-2.14397	-2.63416	-1.84022	-2.01002	-3.42948	AGAP008410-RA	AGAP008410-PA [Anopheles gambiae str. PEST]
CUST_5211_PI422575199	0.0011913	4.06e-05	5.31383	down	-2.00294	-2.75357	-2.49363	-2.31685	-2.48177	AGAP001333-RA	scarlet protein	histone H4 acetylation; histone H2A acetylation; chromatin assembly or disassembly; nucleic acid metabolic process; histone deacetylation; cell proliferation; chromatin remodeling;	NuA4 histone acetyltransferase complex; Sin3 complex;	protein N-terminus binding; chromatin binding;
CUST_4378_PI422575199	0.00481159	0.000794	5.27696	down	-2.32819	-2.77854	-3.18811	-1.79287	-1.91083	AGAP002564-RD	fructose-bisphosphate aldolase	dorsal closure; head involution; negative regulation of JNK cascade; embryonic pattern specification;	cell leading edge;	zinc ion binding;
CUST_12110_PI422575199	0.00502875	0.000866	5.22794	down	-2.27469	-1.78635	-2.81406	-3.17215	-1.88397	AGAP008878-RA	serine protease
CUST_9107_PI422575199	0.00288657	0.00031	5.19938	down	-2.11622	-2.3002	-2.4795	-1.89836	-3.09742	AGAP010440-RA	small nuclear ribonucleoprotein e
CUST_9356_PI422575199	0.00171708	9.6e-05	5.17574	down	-2.24611	-2.36091	-2.67215	-1.87967	-2.69998	AGAP010711-RA	importin (ran-binding protein)
CUST_4566_PI422575199	0.00224031	0.000186	5.17401	down	-1.78312	-2.71405	-2.77407	-2.2744	-2.31078	AGAP001116-RA	d-amino acid oxidase	'de novo' protein folding; response to stress;	lipid particle; mitochondrial matrix;	ATP binding; unfolded protein binding;
CUST_6939_PI422575199	0.00201476	0.000152	5.10139	down	-1.89531	-2.53228	-2.86914	-2.11448	-2.34324	AGAP001511-RA	AGAP001511-PA [Anopheles gambiae str. PEST]	sensory perception; signal transduction;
CUST_7054_PI422575199	0.00319035	0.00037	5.09417	down	-2.48083	-2.50145	-2.79536	-1.54619	-2.42041	AGAP004459-RB	cg12276	DNA recombination; positive regulation of G2/M transition of mitotic cell cycle; auxin biosynthetic process; positive regulation of DNA replication; larval development; base-excision repair; double-strand break repair; cell division; positive regulation of cell proliferation; eggshell chorion gene amplification;		zinc ion binding; nucleic acid binding; ATP-dependent helicase activity; ATP binding;
CUST_1840_PI422575199	0.00422375	0.000635	5.0697	down	-2.04756	-2.90993	-2.87519	-1.66542	-2.2114	AGAP006366-RC	2-oxoglutarate dehydrogenase
CUST_6305_PI422575199	0.00235584	0.000208	5.04359	down	-2.57452	-2.42804	-1.8328	-2.017	-2.81989	AGAP003938-RB	AGAP003938-PB [Anopheles gambiae str. PEST]	vesicle-mediated transport; small GTPase mediated signal transduction; neurotransmitter secretion; protein transport;	synaptic vesicle;	sphingomyelin phosphodiesterase activity; GTPase activity; GTP binding;
CUST_11344_PI422575199	0.00325642	0.000381	5.01915	down	-2.61506	-2.90905	-2.26296	-2.18805	-1.6621	AGAP008051-RA	sensory appendage protein
CUST_5481_PI422575199	0.00316964	0.000364	4.90271	down	-1.6369	-2.87448	-2.12605	-2.50211	-2.32836	AGAP003334-RA	---NA---	nuclear envelope organization; prenylated protein catabolic process;	membrane;	metalloendopeptidase activity;
CUST_5787_PI422575199	0.00735125	0.00164138	4.88693	down	-1.86128	-2.31715	-2.2019	-1.65918	-3.40514	AGAP001377-RA	serpin 11 non-inhibitory serine protease inhibitor	oxidation reduction;		heme binding; monooxygenase activity; electron carrier activity;
CUST_8596_PI422575199	0.00171708	9.71e-05	4.86527	down	-1.9361	-2.53812	-2.5511	-1.91828	-2.46901	AGAP000260-RB	atp synthase subunit mitochondrial			sugar binding;
CUST_209_PI422575199	0.0074509	0.0016949	4.84737	down	-1.91095	-3.40714	-2.28623	-1.62951	-2.15217	AGAP004855-RA	clipb13 protein	oxidation reduction;		oxidoreductase activity;
CUST_9003_PI422575199	0.00416987	0.000621	4.77735	down	-1.74314	-2.19716	-3.11235	-1.98719	-2.24122	AGAP010337-RA	low molecular mass ubiquinone-binding protein
CUST_12035_PI422575199	0.00458582	0.000734	4.75952	down	-1.61914	-2.75117	-2.6359	-2.53214	-1.71572	AGAP008802-RA	phosphoglycerate kinase
CUST_2576_PI422575199	0.00638271	0.00132668	4.75411	down	-2.16133	-2.83	-2.9349	-1.8504	-1.46924	AGAP007050-RA	nucleolar gtp-binding protein
CUST_1353_PI422575199	0.00166504	8.27e-05	4.73873	down	-2.38435	-2.25491	-1.89592	-2.01355	-2.67377	AGAP005888-RA	---NA---
CUST_4337_PI422575199	0.0018449	0.000121	4.73208	down	-1.73759	-2.28495	-2.5836	-2.1051	-2.50113	AGAP002534-RA	dihydropteridine reductase			structural constituent of cuticle;
CUST_11837_PI422575199	0.00213544	0.000169	4.68914	down	-2.48886	-2.33448	-2.28069	-2.45096	-1.59163	AGAP008578-RA	atp-dependent rna helicase vasa
CUST_2865_PI422575199	0.00619505	0.00125955	4.6288	down	-1.43287	-2.72008	-2.26747	-1.76975	-2.86303	AGAP007312-RC	AGAP007312-PA [Anopheles gambiae str. PEST]
CUST_12093_PI422575199	0.0074406	0.00168214	4.58082	down	-1.29933	-2.86438	-2.77233	-1.84047	-2.20153	AGAP008861-RA	trypsin
CUST_2609_PI422575199	0.000996	1.98e-05	4.54143	down	-1.96975	-2.17391	-2.31569	-1.997	-2.45938	AGAP007082-RA	nadh:ubiquinone dehydrogenase
CUST_5335_PI422575199	0.000971	1.62e-05	4.52966	down	-2.12949	-2.14939	-2.39793	-1.89098	-2.32921	AGAP003228-RA	cg4236	regulation of transcription, DNA-dependent; pole plasm oskar mRNA localization;	nucleus;	sequence-specific DNA binding; transcription factor activity;
CUST_7026_PI422575199	0.00148092	5.74e-05	4.47117	down	-1.94386	-2.54356	-1.87266	-2.28376	-2.15942	AGAP004437-RA	glycerol-3-phosphate dehydrogenase	cell proliferation; DNA amplification;	cytoplasm; nucleus;	binding;
CUST_5741_PI422575199	0.00374973	0.000501	4.46395	down	-1.56841	-2.65635	-2.49129	-1.77159	-2.30396	AGAP003545-RA	oskar	proteolysis;		serine-type endopeptidase activity;
CUST_4149_PI422575199	0.00580778	0.00111344	4.39674	down	-1.77382	-3.06888	-2.08248	-2.16621	-1.59077	AGAP002358-RB	adp atp translocase	gamma-aminobutyric acid catabolic process; oxidation reduction;	mitochondrion;	succinate-semialdehyde dehydrogenase activity;
CUST_1355_PI422575199	0.00154941	6.72e-05	4.3806	down	-2.13988	-2.1378	-2.22439	-1.69417	-2.45941	AGAP005890-RB	AGAP005890-PB [Anopheles gambiae str. PEST]
CUST_3209_PI422575199	0.00316964	0.000364	4.36582	down	-1.83385	-2.4551	-2.68856	-1.69593	-1.95782	AGAP007647-RA	isoform b
CUST_9196_PI422575199	0.00657118	0.00138707	4.36469	down	-2.2285	-2.15382	-2.63769	-1.10907	-2.50032	AGAP010538-RA	m-phase phosphoprotein 6
CUST_2864_PI422575199	0.00388517	0.000533	4.36226	down	-1.5137	-2.47844	-2.28365	-1.75641	-2.59318	AGAP007312-RB	AGAP007312-PB [Anopheles gambiae str. PEST]
CUST_5742_PI422575199	0.00283624	0.000296	4.31224	down	-1.54672	-2.54781	-2.4277	-1.94283	-2.07714	AGAP003545-RB	oskar	proteolysis;		serine-type endopeptidase activity;
CUST_1194_PI422575199	0.00551124	0.00101732	4.28745	down	-1.4772	-2.54485	-2.4668	-1.52498	-2.48676	AGAP005733-RA	ankyrin repeat and sterile alpha motif domain containing 6
CUST_9165_PI422575199	0.00644861	0.00135078	4.28547	down	-1.82626	-1.86017	-3.04708	-1.51617	-2.24759	AGAP010498-RA	rna 3 terminal phosphate cyclase
DETOX_577_PI422610884	0.00144425	5.52e-05	4.27461	down	-2.42095	-2.2233	-2.08304	-1.71733	-2.03434	GSTD1_6	glutathione s-transferase
CUST_4513_PI422575199	0.0060788	0.00120464	4.26623	down	-1.72277	-1.71989	-3.03745	-1.75344	-2.23126	AGAP002658-RA	small nuclear ribonucleoprotein f	metabolic process;		oxidoreductase activity; binding;
CUST_1212_PI422575199	0.00573996	0.00108617	4.26016	down	-1.63636	-2.62039	-2.64614	-1.43109	-2.12056	AGAP005749-RA	glutathione s-transferase
CUST_3334_PI422575199	0.00619505	0.00125777	4.25569	down	-1.7076	-2.02024	-2.26327	-1.48334	-2.97252	AGAP002474-RA	cleavage and polyadenylation specificity factor subunit 2	auxin biosynthetic process; tryptophanyl-tRNA aminoacylation; lysosome organization;	cytoplasm;	tryptophan-tRNA ligase activity; ATP binding;
DETOX_578_PI422610884	0.000971	1.5e-05	4.21619	down	-2.0647	-2.2281	-2.18819	-1.76382	-2.13491	GSTD1_6	glutathione s-transferase
CUST_3077_PI422575199	0.00309747	0.000347	4.21097	down	-1.97009	-2.23157	-2.17709	-1.44234	-2.54967	AGAP007531-RA	2-oxoisovalerate dehydrogenase subunit mitochondrial
CUST_2659_PI422575199	0.00562116	0.00105406	4.18263	down	-3.02663	-1.69201	-1.89656	-1.84979	-1.85707	AGAP007128-RA	ribosome biogenesis protein bop1 (block of proliferation 1 protein)
CUST_6230_PI422575199	0.00201476	0.000152	4.16113	down	-1.89639	-1.97758	-2.59944	-2.08043	-1.73104	AGAP003883-RA	peptidyl-trna hydrolase	ubiquinone biosynthetic process;	mitochondrial inner membrane;
CUST_1503_PI422575199	0.00619505	0.0012577	4.13887	down	-1.70195	-2.89235	-2.34082	-1.81512	-1.49595	AGAP006023-RB	isoform b
CUST_5564_PI422575199	0.00331099	0.000393	4.12468	down	-1.73487	-2.4811	-2.24373	-1.48368	-2.27803	AGAP003408-RA	aldo-keto reductase	proteolysis;		serine-type endopeptidase activity;
CUST_9762_PI422575199	0.00361941	0.000466	4.12421	down	-2.0775	-2.19381	-2.35814	-1.28899	-2.30214	AGAP011147-RA	dead box atp-dependent rna helicase
CUST_3715_PI422575199	0.00251969	0.000239	4.11368	down	-1.90097	-2.20342	-1.6468	-1.85982	-2.59114	AGAP002091-RA	adenosine isoform a	proteolysis;		serine-type endopeptidase activity;
CUST_1172_PI422575199	0.00563639	0.00105935	4.08246	down	-1.89409	-2.35511	-1.68267	-1.44126	-2.77407	AGAP005712-RC	phenylalanine hydroxylase
CUST_2130_PI422575199	0.00402204	0.000568	4.07044	down	-2.55422	-2.27033	-2.16	-1.40761	-1.73378	AGAP006632-RA	ensangg00000009053 protein
CUST_489_PI422575199	0.00223813	0.000185	4.06438	down	-1.73587	-2.54708	-2.1856	-1.82634	-1.82027	AGAP005103-RA	hepatic triacylglycerol lipase		nucleus;	zinc ion binding;
CUST_3295_PI422575199	0.00486137	0.000811	4.06401	down	-1.36686	-2.05043	-2.53489	-1.70073	-2.46161	AGAP007722-RA	adenylate kinase
CUST_5897_PI422575199	0.00192206	0.000134	4.04426	down	-1.80713	-2.18273	-2.34794	-1.58175	-2.15984	AGAP003632-RA	smooth muscle	defense response; cell adhesion; salivary gland cell autophagic cell death;	integral to plasma membrane; lysosome;	scavenger receptor activity;
CUST_144_PI422575199	0.00351153	0.000433	4.03939	down	-1.70311	-2.13936	-1.87411	-1.66499	-2.68912	AGAP004799-RA	antennal carrier protein ap-1			protein binding;
CUST_12126_PI422575199	0.000924	1.19e-05	4.01723	down	-2.0344	-2.08066	-1.77038	-1.92626	-2.21931	AGAP008892-RA	---NA---
CUST_4150_PI422575199	0.00177631	0.000107	3.99313	down	-1.88224	-2.39554	-1.6852	-2.20156	-1.82307	AGAP002358-RC	adp atp translocase	oxidation reduction; tricarboxylic acid cycle; proton transport;	mitochondrial respiratory chain; integral to membrane;	NAD(P)+ transhydrogenase (AB-specific) activity; NAD or NADH binding; NAD(P)+ transhydrogenase (B-specific) activity; NADP or NADPH binding;
CUST_9301_PI422575199	0.00603816	0.00117385	3.96043	down	-1.7119	-2.13502	-2.49128	-1.19042	-2.39968	AGAP010644-RA	mitochondrial 39s ribosomal protein l39
CUST_10710_PI422575199	0.0016976	9.18e-05	3.94927	down	-1.65116	-2.31929	-2.02648	-1.74982	-2.16118	AGAP012154-RA	oligopeptide transporter
CUST_6812_PI422575199	0.0045189	0.000714	3.94188	down	-1.56921	-2.13075	-1.89209	-1.59052	-2.71185	AGAP004271-RA	anopheles gambiae pest agap012883-pa	negative regulation of nitric-oxide synthase activity; nuclear mRNA splicing, via spliceosome;	cytoplasm; catalytic step 2 spliceosome;
CUST_4377_PI422575199	0.00442798	0.000689	3.93995	down	-2.76069	-1.58104	-1.66939	-1.91233	-1.96745	AGAP002564-RC	fructose-bisphosphate aldolase	segment polarity determination; positive regulation of apoptosis; establishment of ommatidial planar polarity; cellularization; protein ubiquitination; positive regulation of JNK cascade; regulation of proteolysis;	nucleus;	protein binding;
CUST_10889_PI422575199	0.00134938	4.91e-05	3.91378	down	-1.99801	-2.19962	-2.18769	-1.67125	-1.78624	AGAP012334-RA	high mobility group non-histone
CUST_2940_PI422575199	0.0032598	0.000382	3.90575	down	-1.57128	-2.57976	-2.00191	-1.65454	-2.02052	AGAP007385-RA	lysozyme c-4
CUST_13998_PI422575199	0.0055483	0.00103173	3.90289	down	-1.83523	-2.74643	-2.16437	-1.65452	-1.42216	AGAP012894-RA	histone h2b
CUST_2860_PI422575199	0.00104313	2.46e-05	3.89156	down	-2.08277	-2.00778	-1.68791	-2.18495	-1.83833	AGAP007309-RA	succinate dehydrogenase
DETOX_435_PI422610884	0.00266751	0.000265	3.88662	down	-1.79692	-2.57501	-1.96929	-1.78134	-1.67002	CYP6AK1	cyp6g1
CUST_2333_PI422575199	0.00346494	0.000419	3.88337	down	-2.05679	-1.53157	-2.4014	-1.53538	-2.26141	AGAP006821-RA	3-ketoacyl-coa mitochondrial (beta- ketothiolase) (acetyl-coa acyltransferase) (mitochondrial 3-oxoacyl- coa thiolase)
CUST_12076_PI422575199	0.00707536	0.00155186	3.84088	down	-2.05323	-2.41626	-2.49953	-1.56418	-1.17399	AGAP008843-RA	aquaporin
DETOX_579_PI422610884	0.00474049	0.000774	3.83838	down	-1.77788	-2.60207	-2.0746	-1.30286	-1.94506	GSTD1_6	glutathione s-transferase
DETOX_774_PI422610884	0.0042598	0.000645	3.838	down	-1.74422	-2.41385	-2.3924	-1.38111	-1.77018	SP11644	thymus-specific serine protease
CUST_5844_PI422575199	0.000537	2e-06	3.83007	down	-1.98946	-1.88473	-1.92098	-1.8089	-2.08279	AGAP003597-RA	h3k9 methyltransferase			actin binding; phospholipid binding;
CUST_2513_PI422575199	0.00851779	0.00212028	3.82526	down	-2.03529	-2.21692	-2.73799	-1.15831	-1.52927	AGAP006989-RA	subito
CUST_10754_PI422575199	0.00684177	0.00146627	3.81187	down	-2.17743	-2.17454	-2.30871	-2.03796	-0.953844	AGAP012198-RA	histone h2a
CUST_11708_PI422575199	0.00207085	0.000161	3.80246	down	-1.65235	-2.3183	-1.82397	-1.6444	-2.19564	AGAP008444-RA	cuticle protein
CUST_6662_PI422575199	0.00170921	9.36e-05	3.77433	down	-1.45036	-2.06829	-2.06661	-2.0923	-1.90354	AGAP004190-RA	wd repeat protein 46	defense response to Gram-negative bacterium; peptidoglycan catabolic process; positive regulation of antibacterial peptide biosynthetic process;		N-acetylmuramoyl-L-alanine amidase activity; peptidoglycan binding;
CUST_5556_PI422575199	0.0024864	0.000234	3.76688	down	-1.40347	-1.97746	-2.14392	-1.76982	-2.27219	AGAP003398-RC	inorganic pyrophosphatase	bristle development; oocyte microtubule cytoskeleton polarization; sensory organ precursor cell fate determination; Golgi vesicle fusion to target membrane; spermatocyte division; cellularization; rhabdomere development; regulation of pole plasm oskar mRNA localization; protein transport; dorsal closure; small GTPase mediated signal transduction; regulation of synapse organization; endocytosis; m…	trans-Golgi network transport vesicle; spindle envelope; nuclear envelope; cleavage furrow; centrosome; endosome; cell pole; perinuclear region of cytoplasm; lipid particle; terminal button;	GTP binding; GTPase activity;
CUST_13004_PI422575199	0.000971	1.48e-05	3.76225	down	-2.08724	-1.76606	-2.04327	-1.70261	-1.9588	AGAP009786-RA	phosphoribosylamine-glycine ligase
CUST_11602_PI422575199	0.004013	0.000561	3.74093	down	-1.39705	-2.34531	-2.15052	-1.50003	-2.12408	AGAP008325-RA	rrna-processing protein utp23-like protein
CUST_2287_PI422575199	0.00181988	0.000115	3.73942	down	-2.01849	-1.68976	-1.78374	-2.34713	-1.67495	AGAP006775-RA	glucosyl glucuronosyl transferases
CUST_13977_PI422575199	0.00116545	3.87e-05	3.73942	down	-1.97297	-2.09471	-2.06398	-1.57254	-1.80987	AGAP012871-RA	histone h2b
CUST_1810_PI422575199	0.00412431	0.000604	3.71808	down	-2.27355	-1.90858	-1.93272	-1.17545	-2.1825	AGAP007033-RA	apl1c
CUST_12517_PI422575199	0.00163338	7.56e-05	3.71732	down	-1.64904	-1.74163	-2.17332	-1.74216	-2.16518	AGAP009289-RA	abhydrolase domain containing 11
DETOX_699_PI422610884	0.00498889	0.000852	3.71656	down	-2.10604	-2.06076	-2.44352	-1.63496	-1.22455	PX10	chorion peroxidase
CUST_10176_PI422575199	0.000971	1.38e-05	3.71445	down	-1.72396	-1.75281	-2.09771	-1.86307	-2.02819	AGAP011582-RA	autophagy related protein atg3-like protein
CUST_3052_PI422575199	0.00486137	0.000813	3.70697	down	-1.78091	-1.98773	-2.6316	-1.40675	-1.6442	AGAP007506-RA	regulator of chromosome condensation
CUST_12062_PI422575199	0.0013601	5e-05	3.69929	down	-1.68791	-2.01236	-2.20311	-1.65852	-1.87434	AGAP008829-RA	AGAP008829-PA [Anopheles gambiae str. PEST]
CUST_5379_PI422575199	0.00285392	0.0003	3.68178	down	-1.29469	-2.18143	-1.80086	-2.11594	-2.00909	AGAP003263-RA	cdc42 small effector 2-like protein			glutathione transferase activity;
CUST_7787_PI422575199	0.00530738	0.000949	3.66791	down	-1.60027	-1.5396	-2.34998	-1.44241	-2.44252	AGAP000633-RA	testis-specific protein pbs13	ventral cord development; regulation of transcription from RNA polymerase II promoter; myoblast cell fate determination; peripheral nervous system development; neuroblast fate determination;	nucleus;	sequence-specific DNA binding; transcription factor activity; protein heterodimerization activity; specific RNA polymerase II transcription factor activity;
CUST_10989_PI422575199	0.00769718	0.00181648	3.65078	down	-1.69553	-2.07946	-2.70438	-1.1732	-1.68845	AGAP010517-RA	superoxide mn
DETOX_434_PI422610884	0.00513548	0.000903	3.64289	down	-1.21891	-2.46469	-2.0063	-1.60738	-2.02814	CYP6AK1	cyp6g1
CUST_3229_PI422575199	0.00549617	0.00100874	3.62227	down	-2.2874	-2.02295	-2.28818	-1.28268	-1.40326	AGAP007667-RA	sugar transporter
DETOX_643_PI422610884	0.00379994	0.000516	3.61372	down	-1.54763	-1.88822	-2.47651	-1.44044	-1.91462	GSTO1	glutathione s-transferase
CUST_4414_PI422575199	0.00635948	0.00131729	3.61043	down	-1.34127	-2.11324	-2.0986	-1.27107	-2.43667	AGAP002587-RA	monocarboxylate transporter			protein binding;
CUST_4148_PI422575199	0.00226267	0.000192	3.60607	down	-2.17157	-2.02473	-1.99586	-1.66092	-1.39906	AGAP002358-RA	adp atp translocase	regulation of growth; auxin biosynthetic process; regulation of translation; microtubule-based process; response to stress; protein amino acid phosphorylation;	microtubule; centrosome; nuclear envelope;	protein serine/threonine kinase activity; ATP binding;
CUST_5084_PI422575199	0.0016976	9.05e-05	3.60133	down	-1.73689	-1.85661	-2.03328	-1.47713	-2.13874	AGAP003036-RA	histone deacetylase complex subunit sap18	female meiosis chromosome segregation;		actin binding; calcium ion binding;
CUST_6637_PI422575199	0.00403154	0.000571	3.59721	down	-1.25819	-1.97366	-2.2756	-1.598	-2.12893	AGAP004164-RB	glutathione s-transferase	bristle development; protein amino acid phosphorylation; intracellular protein kinase cascade; auxin biosynthetic process; signal transduction; antennal morphogenesis; imaginal disc-derived wing hair organization; regulation of dendrite morphogenesis;	nucleus; cell cortex;	protein binding; metal ion binding; protein serine/threonine kinase activity; ATP binding;
CUST_5341_PI422575199	0.00106451	2.77e-05	3.58897	down	-1.64817	-1.95824	-1.85745	-1.66094	-2.09305	AGAP003229-RA	nuclear protein hcc-1	transport;	intracellular;	transporter activity;
CUST_6597_PI422575199	0.00174959	0.000103	3.56722	down	-1.73849	-1.90024	-2.19152	-1.46162	-1.88213	AGAP013023-RA	histone rna hairpin-binding protein
CUST_7116_PI422575199	0.00499107	0.000854	3.54843	down	-1.34483	-1.71092	-2.31472	-1.47076	-2.29467	AGAP004514-RA	nucleostemin 1	transport;	membrane;	nucleoside:sodium symporter activity; nucleoside binding;
CUST_1504_PI422575199	0.00181571	0.000114	3.5468	down	-1.43085	-2.02427	-2.10286	-1.88728	-1.68733	AGAP006023-RA	isoform b
CUST_10079_PI422575199	0.00204711	0.000157	3.54173	down	-1.36947	-2.02095	-2.10799	-1.71271	-1.91113	AGAP011484-RB	ubiquinol cytochrome c oxidoreductase-subunit -
CUST_8180_PI422575199	0.00663517	0.00141009	3.53542	down	-1.19997	-1.78134	-1.65501	-1.84149	-2.63159	AGAP000931-RA	cg18508	phospholipid biosynthetic process;		phosphatidylserine decarboxylase activity;
DETOX_772_PI422610884	0.00264387	0.000259	3.5146	down	-1.87631	-2.06083	-2.15312	-1.33052	-1.64602	SP11644	thymus-specific serine protease
CUST_13434_PI422575199	0.00486137	0.000813	3.51029	down	-1.46661	-1.74148	-2.47571	-1.37187	-2.00229	AGAP010210-RA	mitochondrial import inner membrane translocase subunit tim23
CUST_13402_PI422575199	0.00361941	0.000467	3.50476	down	-1.5368	-1.96209	-2.22644	-1.28708	-2.03417	AGAP010177-RA	nucleic acid- ob-fold-like protein
CUST_5557_PI422575199	0.00359644	0.000451	3.49247	down	-1.31894	-2.20068	-2.10658	-1.50456	-1.89048	AGAP003398-RD	inorganic pyrophosphatase	bristle development; oocyte microtubule cytoskeleton polarization; sensory organ precursor cell fate determination; Golgi vesicle fusion to target membrane; spermatocyte division; cellularization; rhabdomere development; regulation of pole plasm oskar mRNA localization; protein transport; dorsal closure; small GTPase mediated signal transduction; regulation of synapse organization; endocytosis; m…	trans-Golgi network transport vesicle; spindle envelope; nuclear envelope; cleavage furrow; centrosome; endosome; cell pole; perinuclear region of cytoplasm; lipid particle; terminal button;	GTP binding; GTPase activity;
CUST_10080_PI422575199	0.00479064	0.000785	3.48954	down	-1.84871	-2.08763	-2.31532	-1.57226	-1.19126	AGAP011484-RA	ubiquinol cytochrome c oxidoreductase-subunit -
CUST_3082_PI422575199	0.00174766	0.000102	3.47912	down	-2.13523	-1.80727	-1.47066	-1.63338	-1.94707	AGAP007534-RC	heat shock protein 67b2
CUST_10790_PI422575199	0.00194187	0.000139	3.46904	down	-1.59258	-1.92459	-2.13718	-1.43151	-1.88683	AGAP012235-RA	prefoldin subunit 6
CUST_888_PI422575199	0.00405226	0.000576	3.46376	down	-1.46341	-1.82183	-2.45398	-1.47254	-1.74992	AGAP005456-RA	pupal cuticle protein
CUST_13193_PI422575199	0.00980136	0.00256284	3.44576	down	-1.50872	-2.38294	-2.40709	-1.04195	-1.58341	AGAP009968-RA	ribosome production factor 1
CUST_13715_PI422575199	0.0023388	0.000205	3.44443	down	-1.93436	-2.11411	-1.90066	-1.31759	-1.65461	AGAP012577-RA	cathepsin l
CUST_3419_PI422575199	0.00163533	7.74e-05	3.44304	down	-1.85754	-1.69165	-2.08805	-1.43586	-1.84533	AGAP001826-RA				zinc ion binding;
CUST_1356_PI422575199	0.00443509	0.000691	3.44071	down	-2.32448	-2.00447	-1.80143	-1.56261	-1.22054	AGAP005890-RA	AGAP005890-PA [Anopheles gambiae str. PEST]
CUST_10906_PI422575199	0.00464919	0.000749	3.42819	down	-1.96198	-2.41123	-1.70496	-1.48868	-1.32037	AGAP012352-RA	mdl1
CUST_3181_PI422575199	0.00866615	0.00217089	3.42275	down	-2.01531	-1.34233	-2.11255	-1.02818	-2.37741	AGAP007626-RA	wd repeat protein 61
CUST_4210_PI422575199	0.000971	1.57e-05	3.42065	down	-1.82337	-1.70819	-1.96031	-1.84243	-1.53704	AGAP002413-RD	translation initiation factor	oxidation reduction; response to oxidative stress;		heme binding; peroxidase activity;
CUST_10189_PI422575199	0.00294829	0.000321	3.409	down	-2.07481	-1.93706	-1.8313	-1.18485	-1.81872	AGAP011604-RA	AGAP011604-PA [Anopheles gambiae str. PEST]
CUST_4528_PI422575199	0.00328001	0.000387	3.40781	down	-1.33347	-2.28962	-1.83516	-1.55191	-1.83406	AGAP001298-RA	scaffold attachment factor b	cell wall macromolecule catabolic process;
CUST_6565_PI422575199	0.000971	1.45e-05	3.40716	down	-1.87308	-1.80925	-1.87856	-1.49844	-1.78351	AGAP001153-RA	polymerase delta-interacting protein 2	signal transduction; G-protein coupled receptor protein signaling pathway; cellular component organization;	integral to membrane;	G-protein coupled receptor activity;
CUST_5286_PI422575199	0.000622	3.57e-06	3.39983	down	-1.59297	-1.75442	-1.81704	-1.77242	-1.89046	AGAP003168-RA	isocitrate dehydrogenase		synapse;
CUST_11365_PI422575199	0.00181988	0.000115	3.39121	down	-1.86258	-1.68044	-2.13064	-1.72201	-1.41333	AGAP008075-RA	zinc finger protein
CUST_5364_PI422575199	0.00388517	0.000534	3.38802	down	-1.29767	-2.17436	-1.92301	-1.39899	-2.00817	AGAP013487-RA	serine protease 14
CUST_3501_PI422575199	0.00361812	0.000464	3.37867	down	-1.90904	-1.68949	-2.20401	-1.18286	-1.79688	AGAP001929-RA	dna polymerase alpha catalytic subunit	cytokinesis after meiosis II; cytokinesis after meiosis I; metabolic process; actin polymerization or depolymerization; mitotic sister chromatid cohesion;	cytoplasm; protein acetyltransferase complex; cohesin core heterodimer;	N-acetyltransferase activity;
CUST_6489_PI422575199	0.0019549	0.000143	3.37322	down	-1.80521	-1.89602	-1.82697	-1.27332	-1.96911	AGAP004097-RA	3-hydroxyisobutyryl-coenzyme a hydrolase			DNA binding;
CUST_5559_PI422575199	0.00592148	0.00114591	3.36816	down	-1.01612	-2.21037	-2.0167	-1.57473	-1.94189	AGAP003398-RF	inorganic pyrophosphatase	bristle development; oocyte microtubule cytoskeleton polarization; sensory organ precursor cell fate determination; Golgi vesicle fusion to target membrane; spermatocyte division; cellularization; rhabdomere development; regulation of pole plasm oskar mRNA localization; protein transport; dorsal closure; small GTPase mediated signal transduction; regulation of synapse organization; endocytosis; m…	trans-Golgi network transport vesicle; spindle envelope; nuclear envelope; cleavage furrow; centrosome; endosome; cell pole; perinuclear region of cytoplasm; lipid particle; terminal button;	GTP binding; GTPase activity;
CUST_1296_PI422575199	0.00761246	0.00176386	3.3677	down	-0.854641	-1.95029	-2.22783	-1.76268	-1.96339	AGAP005828-RC	isoform b
DETOX_757_PI422610884	0.00451517	0.000713	3.3579	down	-1.40387	-1.77699	-2.40958	-1.38272	-1.76464	SOD1	superoxide mn
CUST_59_PI422575199	0.00606411	0.0011855	3.35352	down	-1.35557	-1.62642	-2.36274	-1.27608	-2.10757	AGAP004723-RA	chromobox protein homolog 1-like			protein binding;
CUST_2274_PI422575199	0.00411443	0.000595	3.35234	down	-1.89538	-1.84439	-2.09696	-1.06348	-1.82564	AGAP006763-RA	uncharacterized protein c11orf46 homolog
CUST_5879_PI422575199	0.00546101	0.000995	3.34076	down	-1.07717	-2.2037	-1.99831	-1.49626	-1.92545	AGAP003622-RA	queuine trna-ribosyltransferase		integral to membrane;
CUST_12400_PI422575199	0.00824713	0.00202666	3.34058	down	-1.54617	-2.70641	-1.48446	-1.39502	-1.56844	AGAP009172-RA	prolyl endopeptidase
CUST_3736_PI422575199	0.00346984	0.000422	3.33849	down	-1.87089	-2.04034	-2.04562	-1.21659	-1.52254	AGAP001232-RA	alpha- -mannosyltransferase alg2			structural constituent of cuticle;
CUST_1928_PI422575199	0.007684	0.00179973	3.33723	down	-1.61636	-2.33683	-1.93837	-0.916053	-1.88564	AGAP006446-RA	isoform a
DETOX_433_PI422610884	0.0062264	0.00127297	3.33442	down	-1.62103	-2.2283	-2.23855	-1.43221	-1.16708	CYP6AK1	cyp6g1
CUST_8987_PI422575199	0.00194187	0.000139	3.32176	down	-1.83363	-1.61523	-2.06724	-1.34222	-1.80142	AGAP010321-RA	dna-directed rna polymerase ii subunit
CUST_6412_PI422575199	0.000912	1.13e-05	3.31229	down	-1.73164	-1.85893	-1.77788	-1.4846	-1.78609	AGAP004046-RB	AGAP004046-PA [Anopheles gambiae str. PEST]	rRNA processing; mitosis;	nucleolus; cytoplasm;	zinc ion binding; ATP binding; protein binding; GTP binding;
CUST_8699_PI422575199	0.00171708	9.64e-05	3.31044	down	-1.9081	-1.6803	-1.91587	-1.321	-1.80985	AGAP000327-RA	tyrosine aminotransferase			protein binding;
CUST_4326_PI422575199	0.00699464	0.0015191	3.28591	down	-1.59867	-1.58648	-1.58991	-1.24246	-2.56394	AGAP002535-RA	phosphoglycerate mutase family member 5			structural constituent of cuticle;
CUST_13128_PI422575199	0.00230764	0.0002	3.2849	down	-1.70644	-1.84173	-1.96022	-1.21467	-1.85619	AGAP009905-RA	phd finger-like domain-containing protein 5a
CUST_6413_PI422575199	0.000996	1.96e-05	3.28048	down	-1.43483	-1.83694	-1.75205	-1.72045	-1.82528	AGAP004046-RA	AGAP004046-PA [Anopheles gambiae str. PEST]	translation;	ribosome;	structural constituent of ribosome;
CUST_6527_PI422575199	0.00667955	0.00142072	3.2716	down	-2.09655	-1.30244	-2.01512	-1.06825	-2.06763	AGAP001134-RA	mitochondrial ribosomal	nucleobase, nucleoside, nucleotide and nucleic acid metabolic process;	nucleus;	DNA binding; ATP-dependent DNA helicase activity; ATP binding;
DETOX_835_PI422610884	0.00388517	0.000534	3.26336	down	-1.42942	-1.98408	-2.0048	-1.18301	-1.93049	XD18014	aldehyde oxidase
CUST_13471_PI422575199	0.00194299	0.00014	3.24343	down	-1.43576	-1.84529	-1.49298	-1.63295	-2.08061	AGAP010247-RA	exosome complex exonuclease rrp40
DETOX_773_PI422610884	0.00659536	0.00139572	3.23334	down	-2.03795	-2.04069	-2.0295	-1.03989	-1.31708	SP11644	thymus-specific serine protease
CUST_4090_PI422575199	0.00246016	0.000228	3.2307	down	-1.23758	-1.53523	-1.86691	-1.9548	-1.86472	AGAP001279-RA	calcineurin a	signal transduction;
CUST_9128_PI422575199	0.00589671	0.0011365	3.22118	down	-1.28154	-1.91834	-2.14834	-1.12635	-1.96339	AGAP010461-RA	---NA---
CUST_2677_PI422575199	0.00679779	0.00145197	3.21117	down	-1.16067	-1.89296	-2.23188	-1.18861	-1.94137	AGAP007146-RA	growth and transformation-dependent protein
CUST_794_PI422575199	0.00120086	4.12e-05	3.20066	down	-1.5329	-1.72996	-1.43565	-1.77736	-1.91598	AGAP005362-RA	nuclear transcription x-box binding 1
CUST_9746_PI422575199	0.00273653	0.000276	3.18122	down	-1.25058	-2.02206	-1.91993	-1.51601	-1.63934	AGAP011131-RA	mitochondrial f0 atp synthase d
CUST_12891_PI422575199	0.00502875	0.000867	3.17867	down	-1.53143	-1.87833	-1.68394	-1.06298	-2.18545	AGAP009670-RB	serpin 4 inhibitory serine protease inhibitor
CUST_470_PI422575199	0.00494138	0.000834	3.17072	down	-1.34302	-2.01134	-2.02043	-1.11554	-1.83372	AGAP005080-RA	ribulose-phosphate 3-epimerase	protein amino acid glycosylation; oligosaccharide metabolic process;	extracellular region; integral to Golgi membrane;	sialyltransferase activity;
CUST_9498_PI422575199	0.00854745	0.00212968	3.16881	down	-1.28774	-1.38001	-2.49216	-1.2712	-1.88859	AGAP010866-RA	6-phosphogluconolactonase
CUST_13530_PI422575199	0.00880075	0.00222135	3.16709	down	-1.45292	-1.46027	-1.65029	-1.18307	-2.56925	AGAP010305-RA	u3 small nucleolar rna (u3 snorna) associated protein
CUST_4374_PI422575199	0.00377969	0.00051	3.15928	down	-1.94318	-1.92574	-1.86602	-1.43049	-1.13254	AGAP002564-RB	fructose-bisphosphate aldolase	segment polarity determination; positive regulation of apoptosis; establishment of ommatidial planar polarity; cellularization; protein ubiquitination; positive regulation of JNK cascade; regulation of proteolysis;	nucleus;	protein binding;
CUST_5574_PI422575199	0.00399656	0.000555	3.15552	down	-1.36452	-1.99723	-1.8043	-1.17101	-1.95233	AGAP003414-RA	hydroxyacyl dehydrogenase	fatty acid biosynthetic process; oxidation reduction;	integral to membrane;	oxidoreductase activity, acting on paired donors, with oxidation of a pair of donors resulting in the reduction of molecular oxygen to two molecules of water;
CUST_7834_PI422575199	0.0027897	0.000287	3.15181	down	-1.22115	-2.01646	-1.88982	-1.61043	-1.54305	AGAP000669-RA	isoform a			nucleic acid binding; nucleotide binding;
CUST_5822_PI422575199	0.00610899	0.001215	3.1513	down	-1.04269	-1.78255	-2.06231	-1.33645	-2.05574	AGAP001380-RA	eukaryotic translation initiation factor 6	axon guidance; female meiosis chromosome segregation; negative regulation of axon extension;		microtubule binding; protein phosphatase 1 binding; actin filament binding;
CUST_4280_PI422575199	0.00204521	0.000156	3.14213	down	-1.29888	-1.98933	-1.7651	-1.48698	-1.71843	AGAP002465-RA	ferritin heavy chain-like protein	transport;	extracellular space;	odorant binding;
DETOX_758_PI422610884	0.00426352	0.00065	3.13086	down	-1.4351	-1.6084	-2.18004	-1.1779	-1.83135	SOD1	superoxide mn
CUST_4053_PI422575199	0.00274698	0.00028	3.12891	down	-1.44979	-1.86103	-2.05185	-1.29405	-1.57158	AGAP002330-RA	60s ribosome subunit biogenesis protein nip7-like protein	axon target recognition; cell proliferation; eye pigment metabolic process; chromatin remodeling; histone H3 acetylation; regulation of transcription; positive regulation of histone acetylation;	polytene chromosome; SAGA complex;	protein binding; zinc ion binding; histone acetyltransferase activity; DNA binding;
CUST_188_PI422575199	0.00737967	0.00165698	3.10583	down	-1.19092	-1.8488	-1.65858	-2.31947	-1.15713	AGAP004838-RA	uncharacterized protein c20orf24 homolog	epithelial cell migration, open tracheal system; smoothened signaling pathway; mesoderm migration; Wnt receptor signaling pathway; mushroom body development; oxidation reduction; heart development; olfactory behavior; heparan sulfate proteoglycan biosynthetic process, polysaccharide chain biosynthetic process; fibroblast growth factor receptor signaling pathway; inter-male aggressive behavior; pr…		UDP-glucose 6-dehydrogenase activity; NAD or NADH binding;
CUST_11783_PI422575199	0.00292931	0.000318	3.09838	down	-1.73581	-1.6798	-1.88039	-1.0834	-1.77817	AGAP008521-RA	AGAP008521-PA [Anopheles gambiae str. PEST]
CUST_6414_PI422575199	0.00246076	0.00023	3.09405	down	-1.4768	-1.72963	-1.95071	-1.20972	-1.78061	AGAP004046-RC	AGAP004046-PA [Anopheles gambiae str. PEST]		intracellular;	zinc ion binding;
DETOX_770_PI422610884	0.00547995	0.00100341	3.0805	down	-1.93634	-1.74545	-2.05712	-1.06056	-1.31634	SP11372	thymus-specific serine protease
CUST_9672_PI422575199	0.002582	0.000247	3.06989	down	-1.27276	-1.77217	-1.96989	-1.35921	-1.71692	AGAP011057-RA	down syndrome critical region protein
CUST_81_PI422575199	0.00189639	0.000131	3.06828	down	-1.5605	-1.82605	-1.92627	-1.38029	-1.39404	AGAP004744-RA	succinyl-coa synthetase beta chain		ribonucleoprotein complex;	rRNA binding;
CUST_5644_PI422575199	0.00223874	0.000186	3.0552	down	-1.7483	-1.51874	-1.96281	-1.2328	-1.59367	AGAP003477-RA	t-complex protein 1 subunit zeta	oxidative phosphorylation;	lipid particle;	electron carrier activity;
CUST_543_PI422575199	0.00461192	0.000741	3.04935	down	-1.33609	-1.70817	-2.09049	-1.11266	-1.79513	AGAP005149-RA	h aca ribonucleoprotein complex subunit 3	regulation of sodium ion transport;		protein binding;
CUST_9320_PI422575199	0.00110362	2.99e-05	3.04603	down	-1.43381	-1.8479	-1.69724	-1.58884	-1.46686	AGAP010672-RA	mitochondrial succinate dehydrogenase cytochrome b subunit
CUST_10875_PI422575199	0.00501069	0.000861	3.03969	down	-2.091	-1.58849	-1.7694	-0.990387	-1.58033	AGAP012320-RA	odorant-binding protein 56e
CUST_4805_PI422575199	0.00316964	0.000363	3.03446	down	-1.67439	-2.01625	-1.16079	-1.71353	-1.44224	AGAP002830-RA	methylenetetrahydrofolate dehydrogenase	lipid metabolic process;		hydrolase activity;
CUST_4211_PI422575199	0.00551124	0.00101903	3.03009	down	-1.47796	-1.54242	-2.27928	-1.56168	-1.13547	AGAP002413-RC	translation initiation factor		intracellular;	nucleic acid binding;
CUST_8249_PI422575199	0.00504289	0.000873	3.0233	down	-1.37783	-1.70705	-1.84646	-1.021	-2.02829	AGAP000973-RA	neutral ceramidase	pigment granule aggregation in cell center; intracellular transport; cilium assembly; heart looping; Kupffer's vesicle development;	membrane; cell projection;
CUST_3080_PI422575199	0.0012752	4.44e-05	3.01643	down	-1.55963	-1.65438	-1.34834	-1.54072	-1.86114	AGAP007534-RB	heat shock protein 67b2
CUST_6308_PI422575199	0.0020525	0.000158	3.01101	down	-1.49231	-1.96455	-1.72823	-1.45282	-1.31331	AGAP003960-RA	coagulation factor xi		nucleus;	phosphoprotein phosphatase activity;
CUST_11081_PI422575199	0.000996	1.94e-05	3.0103	down	-1.5608	-1.67294	-1.69004	-1.33714	-1.68862	AGAP007786-RA	isocitrate dehydrogenase
CUST_2810_PI422575199	0.00240775	0.000222	3.00241	down	-1.35236	-1.93856	-1.83718	-1.37133	-1.43117	AGAP007254-RA	rsl1d1 protein
CUST_1803_PI422575199	0.00479396	0.000788	2.99078	down	-1.32733	-2.05286	-1.93145	-1.4016	-1.18936	AGAP006327-RA	membrane glycoprotein lig-1
CUST_1170_PI422575199	0.00342157	0.000409	2.9905	down	-1.85279	-1.8812	-1.43386	-1.63817	-1.09591	AGAP005712-RB	phenylalanine hydroxylase
CUST_7069_PI422575199	0.00813873	0.00198633	2.98894	down	-1.10172	-1.86307	-2.28099	-1.18971	-1.46269	AGAP004465-RA	dimethyladenosine transferase			helicase activity;
CUST_12836_PI422575199	0.000912	1.09e-05	2.98019	down	-1.63801	-1.45825	-1.62738	-1.42386	-1.7295	AGAP009614-RA	AGAP009614-PA [Anopheles gambiae str. PEST]
CUST_2252_PI422575199	0.00456687	0.000729	2.97376	down	-1.90576	-1.98879	-1.07927	-1.39421	-1.4934	AGAP006740-RA	nicotinamide riboside kinase 1
CUST_12399_PI422575199	0.00346984	0.000422	2.96227	down	-1.84282	-1.07076	-1.43322	-1.84648	-1.64023	AGAP009171-RA	trna-dihydrouridine synthase
CUST_3486_PI422575199	0.00374973	0.000502	2.94974	down	-1.14051	-1.31536	-1.89167	-1.89739	-1.55801	AGAP001914-RA	cdc37	sensory perception of taste; response to pheromone; signal transduction; G-protein coupled receptor protein signaling pathway; sensory perception of smell; olfactory behavior;	dendrite; plasma membrane; integral to membrane;	olfactory receptor activity; odorant binding; taste receptor activity; protein homodimerization activity;
CUST_6890_PI422575199	0.00778661	0.00184471	2.92707	down	-1.51527	-1.38068	-2.28254	-0.979131	-1.58968	AGAP004336-RA	utp11-like u3 small nucleolar ribonucleoprotein		intracellular;	zinc ion binding; protein binding;
CUST_12305_PI422575199	0.0068045	0.00145692	2.92266	down	-1.06079	-1.82747	-2.03288	-1.09391	-1.72135	AGAP009072-RA	nadh dehydrogenase
CUST_5681_PI422575199	0.00343431	0.000412	2.91564	down	-1.88752	-1.80852	-1.48576	-1.44638	-1.09088	AGAP003485-RA	thioredoxin domain-containing protein 9	regulation of transcription from RNA polymerase II promoter; heart development; lymph gland development; midgut development; specification of segmental identity, antennal segment;	nucleus;	sequence-specific DNA binding; transcription factor activity; specific RNA polymerase II transcription factor activity;
CUST_8535_PI422575199	0.00251381	0.000238	2.91052	down	-1.91854	-1.33723	-1.33072	-1.36423	-1.75567	AGAP000211-RA	triacylglycerol pancreatic			binding;
CUST_5210_PI422575199	0.000971	1.35e-05	2.90408	down	-1.35477	-1.45005	-1.57636	-1.68131	-1.62792	AGAP001334-RA	cg4553 cg4553-pa	protein amino acid dephosphorylation; translation;		protein tyrosine phosphatase activity; aminoacyl-tRNA hydrolase activity;
CUST_384_PI422575199	0.00617529	0.00123809	2.90372	down	-1.27123	-1.2967	-2.11312	-1.1499	-1.85857	AGAP005018-RA	and peptidoglycan-binding domain-containing protein 3	auxin biosynthetic process; microtubule-based movement;	microtubule;	ATP binding; microtubule motor activity;
CUST_5113_PI422575199	0.0018923	0.000129	2.89668	down	-1.38633	-1.51629	-1.78553	-1.74988	-1.23396	AGAP003030-RA	pyruvate dehydrogenase	regulation of transcription from RNA polymerase II promoter; transcription initiation from RNA polymerase II promoter; muscle organ development; dendrite morphogenesis;	mediator complex;	RNA polymerase II transcription mediator activity; transcription coactivator activity;
CUST_4116_PI422575199	0.00168152	8.5e-05	2.89475	down	-1.71102	-1.7684	-1.54233	-1.28031	-1.36513	AGAP002341-RA	AGAP002341-PA [Anopheles gambiae str. PEST]		cytoplasmic mRNA processing body;
CUST_10747_PI422575199	0.00324731	0.00038	2.88465	down	-1.55207	-1.84147	-1.81414	-1.27963	-1.15468	AGAP012191-RA	early meiotic induction protein
CUST_423_PI422575199	0.0021445	0.00017	2.8776	down	-1.29815	-1.60605	-1.65774	-1.23423	-1.82816	AGAP005050-RA	rna exonuclease 4			structural constituent of cuticle;
CUST_5753_PI422575199	0.00168152	8.62e-05	2.86952	down	-1.5962	-1.66687	-1.61384	-1.14854	-1.57861	AGAP003549-RA	transmembrane protein c2orf18	intronless viral mRNA export from host nucleus;	THO complex part of transcription export complex;	protein binding;
DETOX_528_PI422610884	0.0020525	0.000159	2.8614	down	-1.49261	-1.90795	-1.54804	-1.3754	-1.25961	Cytochrome_c	cytochrome c
CUST_4100_PI422575199	0.00163817	7.87e-05	2.85968	down	-1.70716	-1.65508	-1.2485	-1.34452	-1.624	AGAP001257-RB	ugp			carbon-nitrogen ligase activity, with glutamine as amido-N-donor;
CUST_10923_PI422575199	0.0074509	0.00170263	2.85809	down	-1.90924	-1.17287	-1.91059	-0.910446	-1.67211	AGAP012367-RA	f-box protein
CUST_6072_PI422575199	0.00237687	0.000216	2.8544	down	-1.36867	-1.67183	-1.81589	-1.13996	-1.5696	AGAP003779-RA	serine threonine-protein phosphatase 4 catalytic subunit		intracellular;	nucleic acid binding; exonuclease activity;
CUST_861_PI422575199	0.00503617	0.000869	2.84911	down	-0.980584	-1.44375	-1.88276	-1.87081	-1.37466	AGAP005423-RA	proteasome beta-subunit
CUST_4519_PI422575199	0.00808821	0.00196548	2.84762	down	-2.15811	-0.979481	-1.18396	-1.76938	-1.45784	AGAP002654-RB	poly -binding protein	transmembrane transport;	mitochondrial inner membrane; integral to membrane;	binding;
CUST_1089_PI422575199	0.00780085	0.00184949	2.83395	down	-1.72982	-1.29831	-1.98753	-0.810372	-1.68805	AGAP005631-RA	pleiotropic regulator 1
CUST_9120_PI422575199	0.0011913	4.06e-05	2.82347	down	-1.29041	-1.45316	-1.543	-1.44295	-1.75783	AGAP010453-RA	wd repeat protein 74
CUST_11079_PI422575199	0.00258867	0.000248	2.82239	down	-1.54611	-1.25979	-1.52902	-1.24105	-1.90862	AGAP007784-RA	3-hydroxyacyl-coa dehyrogenase
CUST_6843_PI422575199	0.00792131	0.00189774	2.81757	down	-1.38651	-1.14497	-1.01597	-2.10992	-1.81488	AGAP004298-RB	calcineurin b	proteolysis;		serine-type endopeptidase activity;
CUST_6578_PI422575199	0.00606998	0.00119771	2.8162	down	-1.03174	-1.80382	-1.56131	-1.12131	-1.95056	AGAP001130-RA	poly polymerase cid (caffein-induced death protein)	G-protein coupled receptor protein signaling pathway; signal transduction;	integral to membrane;	G-protein coupled receptor activity;
CUST_12892_PI422575199	0.00156811	6.97e-05	2.81475	down	-1.47416	-1.6017	-1.5878	-1.16033	-1.64105	AGAP009670-RA	serine protease serpin
CV_A_90_P027723	0.00549617	0.00101258	2.81176	down	-1.59921	-1.13879	-2.06677	-1.52939	-1.12319
CUST_6765_PI422575199	0.00781349	0.00185528	2.80951	down	-1.26012	-1.93699	-2.02568	-1.17672	-1.05208	AGAP004235-RC	elongation factor 1 delta		intracellular;	zinc ion binding;
DETOX_769_PI422610884	0.00116545	3.79e-05	2.80049	down	-1.49967	-1.63281	-1.6648	-1.32236	-1.30875	SP11372	thymus-specific serine protease
CUST_1055_PI422575199	0.0016976	9.16e-05	2.79784	down	-1.28059	-1.24474	-1.62721	-1.56371	-1.70531	AGAP005603-RA	hypothetical conserved protein
CUST_2330_PI422575199	0.00739187	0.00166238	2.78963	down	-1.65738	-1.37816	-1.70444	-0.7668	-1.89358	AGAP006818-RA	ribonucleoside-diphosphate reductase small chain
CUST_5078_PI422575199	0.00402204	0.000568	2.78625	down	-1.68897	-1.86213	-1.46481	-0.989421	-1.38628	AGAP003029-RA	phd finger protein 12-like		nucleus;	zinc ion binding;
CUST_4591_PI422575199	0.00112144	3.21e-05	2.78331	down	-1.38561	-1.38876	-1.50108	-1.74542	-1.36314	AGAP002684-RA	nnp-1 protein (novel nuclear protein 1)		nucleus;	DNA binding; zinc ion binding;
CUST_6860_PI422575199	0.00302165	0.000332	2.78316	down	-1.39278	-1.93199	-1.37437	-1.1528	-1.53168	AGAP012966-RA	AGAP012966-PA [Anopheles gambiae str. PEST]
CUST_9232_PI422575199	0.00371751	0.000488	2.78158	down	-1.36288	-1.3335	-1.87742	-1.08647	-1.71925	AGAP010574-RA	testis-expressed sequence 10 protein homolog
CUST_13949_PI422575199	0.00737939	0.0016556	2.78073	down	-1.09637	-1.92672	-1.63262	-0.932361	-1.78923	AGAP012843-RA	serine protease 14
CUST_9507_PI422575199	0.00316964	0.000362	2.77961	down	-1.02221	-1.72698	-1.6044	-1.33813	-1.68268	AGAP010876-RA	heat shock protein cognate 5
CUST_6215_PI422575199	0.00486137	0.000813	2.77918	down	-1.12457	-1.58489	-1.78048	-1.05673	-1.82663	AGAP001421-RA	replication protein a 70 kda dna-binding subunit	protein amino acid phosphorylation;		ATP binding; protein serine/threonine kinase activity;
CUST_10704_PI422575199	0.0080075	0.00194156	2.77792	down	-1.12325	-1.63752	-2.1264	-0.969649	-1.5132	AGAP012145-RA	reactive oxygen species modulator 1-like isoform 1
CUST_1614_PI422575199	0.00375085	0.000505	2.77197	down	-1.14232	-1.45115	-1.77925	-1.17074	-1.81111	AGAP006124-RA	trna methyltransferase
CUST_7566_PI422575199	0.00411744	0.000597	2.76679	down	-1.10906	-1.48512	-1.89733	-1.17231	-1.67723	AGAP001701-RA	ubiquitin-like protein smt3	nuclear mRNA splicing, via spliceosome;	precatalytic spliceosome; catalytic step 2 spliceosome;
CUST_10699_PI422575199	0.0017201	9.83e-05	2.75925	down	-1.28528	-1.48791	-1.7953	-1.28065	-1.47224	AGAP012140-RA	eukaryotic translation initiation factor 3 subunit 9
CUST_8504_PI422575199	0.00351129	0.000431	2.75775	down	-1.18734	-1.6637	-1.57409	-1.09655	-1.79577	AGAP000162-RA	cysteine synthase	determination of muscle attachment site; protein import into nucleus, translocation; muscle organ morphogenesis; synapse organization;	terminal button; neuromuscular junction; Golgi-associated vesicle;	receptor activity; receptor binding;
CUST_5006_PI422575199	0.00704398	0.0015374	2.75575	down	-0.846808	-1.86934	-1.84312	-1.27934	-1.47362	AGAP002985-RA	smc6 protein	oxidation reduction;		oxidoreductase activity; binding;
CUST_9770_PI422575199	0.00619505	0.00125721	2.73171	down	-1.59585	-1.70125	-1.25594	-0.849805	-1.84618	AGAP011156-RA	importin 9 (ran-binding protein 9)
CUST_2551_PI422575199	0.0068045	0.00145706	2.73067	down	-0.962797	-1.68129	-1.90617	-1.05597	-1.64005	AGAP007024-RA	nuclear transport factor 2
CUST_2793_PI422575199	0.0023388	0.000205	2.71669	down	-1.35945	-1.30376	-1.39037	-1.27581	-1.87985	AGAP007244-RA	wd-repeat protein
CUST_13259_PI422575199	0.00769459	0.00181016	2.71469	down	-1.28634	-1.29981	-1.54939	-0.94586	-2.12252	AGAP010034-RA	mediator of rna polymerase ii transcription subunit 6
DETOX_559_PI422610884	0.00747375	0.0017143	2.71432	down	-1.60948	-1.44736	-1.97887	-1.37528	-0.791978	GRX2	thioredoxin domain-containing protein 17-like
CUST_5233_PI422575199	0.000622	3.48e-06	2.71367	down	-1.37533	-1.40779	-1.36349	-1.47546	-1.57915	AGAP003136-RA	pyruvate dehydrogenase	translational initiation; regulation of transcription from RNA polymerase III promoter; transcription initiation; positive regulation of transcription;	transcription factor TFIIIB complex;	translation initiation factor activity; zinc ion binding; RNA polymerase III transcription factor activity; transcription activator activity; transcription factor binding;
CUST_4714_PI422575199	0.0016976	9.16e-05	2.71361	down	-1.15358	-1.38042	-1.48826	-1.46356	-1.71524	AGAP002780-RA	14 kda subunit splicing factor 3b	proteolysis;		metallopeptidase activity; zinc ion binding;
CUST_9745_PI422575199	0.00255578	0.000243	2.71127	down	-1.04329	-1.53715	-1.73902	-1.51903	-1.35634	AGAP011130-RA	nadh-ubiquinone oxidoreductase 42 kda subunit
CUST_3972_PI422575199	0.00508105	0.000887	2.7103	down	-0.922325	-1.68713	-1.50432	-1.24654	-1.83194	AGAP002268-RA		negative regulation of gene-specific transcription; negative regulation of transcription from RNA polymerase II promoter; chromatin silencing; nuclear mRNA splicing, via spliceosome;	precatalytic spliceosome; catalytic step 2 spliceosome; Sin3 complex;	transcription corepressor activity;
CUST_5325_PI422575199	0.00372211	0.000491	2.70738	down	-1.56627	-1.57368	-1.55257	-0.882942	-1.60902	AGAP013035-RA	dead box atp-dependent rna helicase
CUST_4996_PI422575199	0.00753488	0.00173372	2.70597	down	-1.20631	-1.71246	-1.88484	-0.807754	-1.56937	AGAP002969-RA	aspartyl-trna synthetase		integral to membrane;	sulfotransferase activity;
CUST_8499_PI422575199	0.00406849	0.000584	2.70484	down	-1.02027	-1.72446	-1.76833	-1.20518	-1.45947	AGAP000170-RA	nadh dehydrogenase iron-sulfur protein mitochondrial	regulation of striated muscle tissue development; homophilic cell adhesion; garland cell differentiation; myoblast fusion; larval visceral muscle development; heterophilic cell-cell adhesion;	adherens junction; cell surface;	protein binding;
CUST_4157_PI422575199	0.00756637	0.00174453	2.70055	down	-1.59372	-1.68309	-1.77553	-0.70055	-1.41338	AGAP002378-RA	adenylosuccinate lyase		intracellular;	zinc ion binding; protein binding;
CUST_11358_PI422575199	0.00463301	0.000745	2.69488	down	-1.08651	-1.67755	-1.84269	-1.07968	-1.46468	AGAP008065-RA	notch 2
(+)E1A_r60_a22	0.00736179	0.00164901	2.68817	down	-2.13151	-1.11027	-1.09996	-1.46105	-1.33033
CUST_669_PI422575199	0.00442798	0.000689	2.68748	down	-1.25552	-1.50896	-1.2409	-1.14801	-1.97787	AGAP005249-RA	probable rna-binding protein 19
CUST_8595_PI422575199	0.00115714	3.55e-05	2.68602	down	-1.36972	-1.67717	-1.42253	-1.24369	-1.41426	AGAP000260-RA	atp synthase subunit mitochondrial			protein binding;
DCP_22_0	0.00273653	0.000276	2.6796	down	-1.5988	-1.36744	-1.02134	-1.71494	-1.40756
CUST_2309_PI422575199	0.00237823	0.000217	2.67743	down	-1.21988	-1.74701	-1.61118	-1.17631	-1.34986	AGAP006796-RA	peritrophin a
CUST_3742_PI422575199	0.00727418	0.00161818	2.67429	down	-1.25723	-1.37231	-2.02366	-0.884026	-1.55856	AGAP001228-RA	dna-directed rna polymerase ii 16 kda polypeptide		nucleus; cytoplasm;	nucleic acid binding;
CUST_2441_PI422575199	0.00563639	0.00105933	2.67281	down	-1.67896	-1.19329	-1.02346	-1.26621	-1.92987	AGAP006921-RB	ced-6
CUST_11626_PI422575199	0.00619505	0.00125389	2.66925	down	-1.87593	-1.17336	-1.8051	-1.06397	-1.16382	AGAP008351-RA	AGAP008351-PA [Anopheles gambiae str. PEST]
CUST_5297_PI422575199	0.00325982	0.000384	2.66706	down	-1.43457	-1.17884	-1.89995	-1.31312	-1.24977	AGAP003178-RA	glutaredoxin (agap003178-pa)		intracellular;	nucleic acid binding; zinc ion binding;
CUST_10932_PI422575199	0.00185979	0.000125	2.66631	down	-1.12805	-1.61301	-1.61778	-1.44701	-1.26837	AGAP012376-RA	peptidyl-prolyl cis-trans isomerase-like 1
CUST_3908_PI422575199	0.00303839	0.000336	2.64237	down	-1.37844	-1.48378	-1.70935	-0.960979	-1.47662	AGAP002221-RA	notchless homolog 1	axon guidance; protein amino acid phosphorylation; regulation of cell shape; regulation of synapse structure and activity; cell adhesion; auxin biosynthetic process; dorsal closure; JNK cascade; Rac protein signal transduction; regulation of axonogenesis;	focal adhesion; cytoskeleton;	receptor signaling protein serine/threonine kinase activity; ATP binding;
CUST_4924_PI422575199	0.00148549	6.24e-05	2.63496	down	-1.25907	-1.34741	-1.69068	-1.26105	-1.4307	AGAP002925-RA	endou protein			binding;
CUST_6928_PI422575199	0.00475867	0.000778	2.63362	down	-1.47049	-0.993957	-1.90135	-1.19875	-1.4207	AGAP001501-RC	anterior fat body protein		small nuclear ribonucleoprotein complex; nucleolus;
CUST_11263_PI422575199	0.00328001	0.000388	2.63051	down	-1.2727	-1.64468	-1.47523	-0.96291	-1.62118	AGAP007968-RA	uncharacterized conserved protein
CUST_8061_PI422575199	0.00981238	0.00256924	2.62676	down	-0.755859	-1.48588	-1.64329	-1.12733	-1.95406	AGAP000834-RA	unc93a protein	protein amino acid dephosphorylation; signal transduction; phagocytosis, engulfment; regulation of transcription, DNA-dependent;		protein tyrosine phosphatase activity;
CUST_13299_PI422575199	0.00104313	2.47e-05	2.62623	down	-1.35059	-1.54936	-1.4796	-1.18001	-1.40542	AGAP010072-RA	iron sulfur assembly protein 2
CUST_3521_PI422575199	0.00429194	0.000655	2.62166	down	-1.12921	-1.6045	-1.79927	-1.01992	-1.3995	AGAP001937-RA	mitochondrial ribosomal l33	regulation of heart rate; positive regulation of antifungal peptide biosynthetic process; hemopoiesis; Toll signaling pathway; dorsal/ventral axis specification; exocytosis; phototransduction; male courtship behavior, veined wing generated song production; phagocytosis, engulfment; epithelial fluid transport; cytoplasmic sequestering of transcription factor; dorsal appendage formation; regulation…	apical plasma membrane; neuromuscular junction; basolateral plasma membrane; cytoplasm; presynaptic active zone; voltage-gated calcium channel complex;	voltage-gated calcium channel activity; transcription factor binding;
CUST_10054_PI422575199	0.00824713	0.00202664	2.62036	down	-1.68219	-1.72071	-1.70083	-0.804979	-1.0401	AGAP011458-RA	fk506-binding protein 6
CUST_11609_PI422575199	0.00402204	0.000565	2.61831	down	-1.10234	-1.34821	-1.28359	-1.28923	-1.91981	AGAP008332-RA	cg9273
CUST_1405_PI422575199	0.00736179	0.00164645	2.61457	down	-1.01325	-1.39079	-1.84422	-0.941507	-1.74311	AGAP005934-RA	tumor susceptibility gene 101 protein
CUST_8005_PI422575199	0.00144425	5.54e-05	2.59741	down	-1.28913	-1.67528	-1.33968	-1.24936	-1.33191	AGAP000794-RC	nadh dehydrogenase iron-sulfur protein mitochondrial	maternal specification of dorsal/ventral axis, oocyte, germ-line encoded; vesicle-mediated transport;	integral to membrane;
CUST_1823_PI422575199	0.00848349	0.00210718	2.59601	down	-0.849108	-1.50097	-1.78651	-0.988238	-1.75667	AGAP006353-RA	protein kinase c
CUST_13132_PI422575199	0.00479672	0.00079	2.5941	down	-1.37024	-1.85903	-1.33798	-0.911359	-1.39755	AGAP009909-RA	anopheles gambiae pest agap012679-pa
CUST_6449_PI422575199	0.00192516	0.000136	2.58856	down	-1.60596	-1.27054	-1.35259	-1.08056	-1.55109	AGAP004082-RA	zinc finger rad18 domain-containing protein c1orf124-like	metabolic process; oogenesis;		peptide alpha-N-acetyltransferase activity;
CUST_8178_PI422575199	0.00407277	0.000585	2.58382	down	-1.07552	-1.88004	-1.2924	-1.19917	-1.40039	AGAP000935-RA	mitochondrial processing peptidase beta subunit	proteolysis;		serine-type peptidase activity;
CUST_12746_PI422575199	0.00549617	0.00101174	2.58307	down	-1.03601	-1.894	-1.25491	-1.56071	-1.0998	AGAP009526-RA	cytochrome c oxidase subunit viia
CUST_1400_PI422575199	0.00497102	0.000844	2.57943	down	-1.49041	-1.64218	-1.69045	-1.05849	-0.953711	AGAP005929-RA	pyridoxal kinase
CUST_5453_PI422575199	0.00168152	8.64e-05	2.57707	down	-1.24406	-1.48782	-1.56799	-1.10288	-1.4259	AGAP003313-RA	thap4 protein	dopamine receptor signaling pathway; signal transduction;	integral to membrane;	dopamine receptor activity, coupled via Gi/Go;
CUST_8826_PI422575199	0.00812544	0.00198036	2.56409	down	-1.08731	-1.62061	-1.85857	-0.796214	-1.42952	AGAP000439-RA	pterin-4-alpha-carbinolamine dehydratase-like	cellular process;		nuclease activity;
CUST_6669_PI422575199	0.00231813	0.000202	2.5586	down	-1.10679	-1.41778	-1.57624	-1.11179	-1.56417	AGAP004197-RA	6-phosphogluconate dehydrogenase		integral to membrane;	receptor activity;
CUST_9468_PI422575199	0.00582522	0.00111887	2.5577	down	-1.01186	-1.68143	-1.62065	-0.914622	-1.54566	AGAP010836-RA	peroxisome assembly factor 1
CUST_10936_PI422575199	0.0065145	0.00136926	2.5568	down	-1.13071	-1.39062	-1.55346	-0.852267	-1.84464	AGAP012380-RA	small nuclear ribonucleoprotein sm d3
CUST_10533_PI422575199	0.00549617	0.00101209	2.5567	down	-1.16334	-1.4616	-1.28325	-0.966362	-1.89686	AGAP011973-RA	dna-directed rna polymerase 34kd-
CUST_157_PI422575199	0.00589671	0.00113789	2.55669	down	-0.753141	-1.6735	-1.36417	-1.61071	-1.36987	AGAP004809-RA	protease m1 zinc metalloprotease	small GTPase mediated signal transduction;	intracellular;	GTPase activity; protein binding; GTP binding;
CUST_12239_PI422575199	0.00155205	6.81e-05	2.55638	down	-1.20189	-1.57454	-1.21154	-1.26849	-1.51403	AGAP009005-RA	cation efflux protein zinc transporter
CUST_10410_PI422575199	0.00226267	0.000192	2.55575	down	-1.22831	-1.53728	-1.61233	-1.04603	-1.34479	AGAP011833-RA	enoyl- mitochondrial
CUST_6336_PI422575199	0.00400621	0.000558	2.55453	down	-1.24869	-1.55679	-1.57327	-0.866923	-1.51962	AGAP003987-RA	cg6459-pa	oocyte microtubule cytoskeleton polarization; regulation of transcription, DNA-dependent; regulation of pole plasm oskar mRNA localization; maintenance of oocyte nucleus location involved in oocyte dorsal/ventral axis specification; regulation of bicoid mRNA localization;	nucleus;	protein dimerization activity; sequence-specific DNA binding; transcription factor activity;
CUST_810_PI422575199	0.000785	6.19e-06	2.55186	down	-1.27306	-1.42161	-1.38079	-1.22913	-1.45317	AGAP005378-RC	calcium-binding protein e63-1
CUST_10053_PI422575199	0.00274698	0.000281	2.5435	down	-1.05598	-1.41577	-1.60767	-1.54628	-1.10839	AGAP011457-RA	ribose-5-phosphate isomerase
CUST_4922_PI422575199	0.00372211	0.000493	2.54214	down	-1.08738	-1.41957	-1.73012	-1.02413	-1.46904	AGAP002925-RB	endou protein	cell redox homeostasis; oxidation reduction;	cytoplasm;	metal ion binding; oxidoreductase activity; 2 iron, 2 sulfur cluster binding; FAD binding;
CUST_44_PI422575199	0.00397283	0.000551	2.53735	down	-0.896675	-1.53145	-1.68106	-1.355	-1.25244	AGAP004710-RA	cytochrome b-c1 complex subunit 9			binding;
CUST_6770_PI422575199	0.00622915	0.00127543	2.53706	down	-1.21023	-1.12819	-1.78619	-0.916017	-1.67516	AGAP004240-RA	g1 s-specific cyclin c	regulation of ARF GTPase activity;		ARF GTPase activator activity; zinc ion binding;
CUST_5563_PI422575199	0.00181988	0.000116	2.53084	down	-1.41345	-1.64398	-1.31065	-1.15055	-1.17947	AGAP003405-RA	adenylosuccinate synthetase	peptide metabolic process; regulation of smooth muscle cell migration; regulation of blood pressure; hormone catabolic process; proteolysis;	membrane;	peptide binding; carboxypeptidase activity; peptidyl-dipeptidase activity; metallopeptidase activity; ion binding;
DETOX_78_PI422610884	0.0015863	7.11e-05	2.52673	down	-1.55916	-1.09153	-1.24907	-1.37228	-1.41433	CAT1	catalase
CUST_11764_PI422575199	0.00328001	0.000388	2.52624	down	-1.24454	-1.63036	-1.4693	-0.91781	-1.42295	AGAP008501-RA	acyl-coa dehydrogenase
CUST_7849_PI422575199	0.00491631	0.000827	2.52479	down	-1.48754	-1.37241	-0.94592	-1.09165	-1.78329	AGAP000675-RB	isoform b	peroxisome organization;	peroxisomal membrane;	zinc ion binding; protein binding;
CUST_8081_PI422575199	0.00744559	0.00169181	2.52399	down	-1.28069	-1.52508	-1.68395	-0.671366	-1.51744	AGAP000852-RA	ubiquitin-like protein smt3	G-protein coupled receptor protein signaling pathway; signal transduction; sensory perception of taste;	integral to membrane; plasma membrane;	G-protein coupled receptor activity;
CUST_11447_PI422575199	0.00494138	0.000836	2.52291	down	-1.14333	-1.22874	-1.79063	-0.964907	-1.54784	AGAP008161-RA	ribonuclease h2 subunit b
CUST_1790_PI422575199	0.00929731	0.00239102	2.5228	down	-1.20608	-1.87708	-1.63853	-0.750106	-1.20335	AGAP006275-RA	hemolymph protein
CUST_10836_PI422575199	0.00825747	0.00203184	2.51917	down	-1.68667	-1.8001	-1.30964	-1.06546	-0.802862	AGAP012281-RA	dendritic cell protein
CUST_8234_PI422575199	0.0055483	0.00103307	2.51897	down	-1.25934	-1.51024	-1.82686	-0.916089	-1.15164	AGAP000947-RA	glutathione s-transferase 1		intracellular;	zinc ion binding; nucleic acid binding;
CUST_13802_PI422575199	0.00584765	0.00112423	2.51715	down	-1.03427	-1.55016	-1.16673	-1.05677	-1.85103	AGAP012679-RA	anopheles gambiae pest agap012679-pa
CUST_3653_PI422575199	0.00235584	0.000211	2.51096	down	-1.28821	-0.95988	-1.54855	-1.49259	-1.35196	AGAP002019-RA	wds	central nervous system development; establishment or maintenance of epithelial cell apical/basal polarity; establishment or maintenance of neuroblast polarity; mitotic chromosome condensation; establishment or maintenance of polarity of embryonic epithelium; morphogenesis of a polarized epithelium; regulation of nucleocytoplasmic transport; zonula adherens assembly; regulation of neurogenesis; re…	septate junction; cell-cell adherens junction; subapical complex; apical cortex; apical plasma membrane; nucleus;	guanylate kinase activity; protein binding; Ran guanyl-nucleotide exchange factor activity; chromatin binding;
CUST_2766_PI422575199	0.00790798	0.00188623	2.50826	down	-1.08645	-1.62884	-1.78631	-0.777043	-1.35478	AGAP007218-RA	eukaryotic translation initiation factor
CUST_2651_PI422575199	0.00163705	7.78e-05	2.50061	down	-1.25176	-1.39922	-1.32346	-1.55986	-1.07711	AGAP007120-RA	nucleoside diphosphate kinase
CUST_12079_PI422575199	0.00687751	0.00148256	2.49838	down	-1.67645	-1.2744	-1.71545	-0.815431	-1.12324	AGAP008846-RA	protein arginine n-methyltransferase
CUST_9004_PI422575199	0.00634878	0.00131052	2.49676	down	-1.11518	-1.28771	-1.6341	-0.836081	-1.7272	AGAP010338-RA	mitochondrial ribosomal l23
CUST_12759_PI422575199	0.00378144	0.000511	2.49387	down	-1.06163	-1.53358	-1.67259	-1.01287	-1.31124	AGAP009539-RA	dna-directed rna polymerase i 135 kda polypeptide
CUST_7133_PI422575199	0.00350094	0.000428	2.49291	down	-1.01189	-1.23499	-1.51199	-1.14604	-1.68423	AGAP004537-RA	cg13886 cg13886-pa			structural constituent of cuticle;
CUST_5684_PI422575199	0.00606411	0.0011842	2.49184	down	-1.45014	-1.20646	-1.79171	-0.811055	-1.3267	AGAP003503-RA	nup133			protein binding; zinc ion binding;
CUST_7249_PI422575199	0.00525164	0.000934	2.48914	down	-1.09884	-1.63339	-1.64716	-0.876597	-1.32224	AGAP004606-RA	huntingtin-interacting protein hypk			zinc ion binding; nucleic acid binding;
CUST_13722_PI422575199	0.00567971	0.00107055	2.48895	down	-1.02824	-1.56655	-1.59939	-0.854826	-1.52869	AGAP012587-RA	conserved insect protein
CUST_12845_PI422575199	0.00180909	0.000112	2.48671	down	-1.43288	-1.45448	-0.976792	-1.37477	-1.33226	AGAP009623-RA	glyceraldehyde-3-phosphate dehydrogenase
CUST_3433_PI422575199	0.00406563	0.000583	2.47701	down	-1.14429	-1.3457	-1.80182	-1.05389	-1.1973	AGAP001866-RA	isoform c	cell redox homeostasis;		electron carrier activity; protein disulfide oxidoreductase activity;
DETOX_837_PI422610884	0.00235584	0.00021	2.47646	down	-1.08067	-1.67623	-1.20046	-1.2314	-1.35264	XD18014	aldehyde oxidase
CUST_11122_PI422575199	0.00106451	2.75e-05	2.47553	down	-1.38601	-1.34704	-1.45609	-1.24093	-1.10862	AGAP007827-RA	enolase
CUST_1730_PI422575199	0.00416987	0.00062	2.47099	down	-0.951311	-1.55352	-1.25015	-1.10621	-1.66426	AGAP006220-RA	aldehyde oxidase
CUST_134_PI422575199	0.00962194	0.00250183	2.47023	down	-1.1567	-1.9207	-1.57368	-0.94432	-0.927823	AGAP004790-RA	stretch regulated skeletal muscle	in utero embryonic development; signal transduction; response to light stimulus;	proteasome complex; signalosome;	protein binding;
CUST_8597_PI422575199	0.00566172	0.00106513	2.45652	down	-0.883757	-1.71604	-1.35074	-1.02378	-1.50876	AGAP000260-RD	atp synthase subunit mitochondrial			structural constituent of cuticle;
CUST_4707_PI422575199	0.00893667	0.00227103	2.45569	down	-1.5253	-1.26854	-1.56173	-0.579934	-1.54513	AGAP002782-RA	nasp_drome ame: full=protein nasp homolog	carbohydrate metabolic process; lipid glycosylation;		carbohydrate binding; transferase activity, transferring hexosyl groups;
CUST_6596_PI422575199	0.00208285	0.000162	2.45322	down	-1.01057	-1.49464	-1.49881	-1.17158	-1.29779	AGAP012972-RA	histone rna hairpin-binding protein
CUST_4270_PI422575199	0.00418699	0.000626	2.45286	down	-1.35339	-1.22521	-1.72648	-0.89573	-1.27153	AGAP002454-RA	golgi snap receptor complex			protein binding; metal ion binding;
CUST_1576_PI422575199	0.00331718	0.000395	2.45251	down	-1.14088	-1.35498	-1.71918	-1.03806	-1.21819	AGAP006090-RA	ribosomal biogenesis protein gar2
CUST_8003_PI422575199	0.00361812	0.000464	2.4495	down	-0.977953	-1.65518	-1.47615	-1.25235	-1.10081	AGAP000794-RA	nadh dehydrogenase iron-sulfur protein mitochondrial	negative regulation of transcription, DNA-dependent; dendrite morphogenesis; response to glucose stimulus; regulation of axonogenesis; imaginal disc-derived wing hair organization; germ-band extension; glucose homeostasis; mushroom body development; blastoderm segmentation; negative regulation of cardioblast cell fate specification; cuticle pattern formation; cephalic furrow formation; lipid home…	filamentous actin; small nuclear ribonucleoprotein complex; microvillus;	transcription repressor activity; sequence-specific DNA binding; sevenless binding;
CUST_6427_PI422575199	0.00112144	3.23e-05	2.44557	down	-1.37768	-1.44022	-1.268	-1.29188	-1.07308	AGAP004055-RA	dihydrolipoamide succinyltransferase component of 2-oxoglutarate dehydrogenase	salivary gland cell autophagic cell death;	cytoplasm; plasma membrane; nucleus;	calcium ion binding;
CUST_10772_PI422575199	0.00715632	0.00157603	2.4446	down	-1.05565	-1.56693	-1.81009	-1.07158	-0.943727	AGAP012217-RA	sterol o-acyltransferase 1
CUST_5575_PI422575199	0.00402331	0.000569	2.44171	down	-0.996704	-1.56202	-1.24353	-1.0271	-1.6101	AGAP003414-RB	hydroxyacyl dehydrogenase	fatty acid biosynthetic process; oxidation reduction;	integral to membrane;	oxidoreductase activity, acting on paired donors, with oxidation of a pair of donors resulting in the reduction of molecular oxygen to two molecules of water;
CUST_4885_PI422575199	0.00697456	0.00151349	2.43685	down	-0.7726	-1.56821	-1.47991	-1.00861	-1.59577	AGAP013212-RA	mitochondrial import inner membrane translocase subunit tim16
CUST_617_PI422575199	0.0021445	0.00017	2.43616	down	-0.986899	-1.31755	-1.40696	-1.17663	-1.53502	AGAP005211-RA	radical sam proteins
CUST_12394_PI422575199	0.00451517	0.000713	2.43463	down	-0.988068	-1.26045	-1.79429	-1.24092	-1.13477	AGAP009165-RA	cg11699-ra protein
CUST_3268_PI422575199	0.00235722	0.000213	2.42332	down	-0.943384	-1.22383	-1.53184	-1.27011	-1.41577	AGAP007702-RA	histidine triad nucleotide-binding protein 1
DETOX_660_PI422610884	0.00769718	0.00181608	2.42217	down	-0.965587	-1.34446	-1.91836	-1.01214	-1.14096	GSTU1	glutathione s-transferase 1
CUST_5706_PI422575199	0.000996	1.74e-05	2.41962	down	-1.11004	-1.41527	-1.33553	-1.30357	-1.20948	AGAP003525-RB	isoform b		intracellular;	nucleic acid binding; zinc ion binding;
CUST_11068_PI422575199	0.00767723	0.00179677	2.41807	down	-0.993738	-1.69832	-1.37197	-0.766503	-1.53874	AGAP007773-RA	AGAP007773-PA [Anopheles gambiae str. PEST]
CUST_4085_PI422575199	0.00875601	0.00220371	2.41744	down	-1.36273	-1.65703	-1.6196	-0.700289	-1.02776	AGAP001273-RA	importin alpha	rRNA methylation; regulation of transcription, DNA-dependent;	mitochondrion;	transcription cofactor activity; rRNA (adenine-N6,N6-)-dimethyltransferase activity;
CUST_8083_PI422575199	0.00196612	0.000145	2.41525	down	-1.38283	-1.43197	-1.42173	-1.14396	-0.980385	AGAP000849-RA	nadh dehydrogenase	G-protein coupled receptor protein signaling pathway; signal transduction; sensory perception of taste;	integral to membrane; plasma membrane;	G-protein coupled receptor activity;
CUST_12406_PI422575199	0.00962194	0.00250212	2.41462	down	-1.02513	-1.97656	-1.34348	-0.954101	-1.05971	AGAP009178-RA	zinc binding dehydrogenase
CUST_5648_PI422575199	0.00641682	0.00133607	2.41444	down	-1.16644	-1.53807	-1.7453	-0.949913	-0.958738	AGAP003476-RA	protein bccip-like protein		intracellular;	zinc ion binding; nucleic acid binding;
CUST_10073_PI422575199	0.00371751	0.000487	2.41	down	-0.913312	-1.48934	-1.45681	-1.45187	-1.03385	AGAP011478-RA	apolipoprotein d
CUST_7192_PI422575199	0.0019491	0.000142	2.40912	down	-1.3314	-1.37101	-1.04761	-1.07889	-1.51361	AGAP013478-RA	glyoxylate reductase hydroxypyruvate reductase
DETOX_658_PI422610884	0.00843939	0.00209471	2.40886	down	-0.88372	-1.26384	-1.45768	-0.900745	-1.83576	GSTU1	glutathione s-transferase 1
CUST_9228_PI422575199	0.00274698	0.000279	2.40761	down	-1.01169	-1.60963	-1.35183	-1.08249	-1.28238	AGAP010568-RA	lipoic acid synthetase
CUST_3511_PI422575199	0.00246076	0.00023	2.40592	down	-0.942648	-1.32721	-1.16825	-1.54518	-1.34965	AGAP013214-RA	AGAP013214-PA [Anopheles gambiae str. PEST]
CUST_12822_PI422575199	0.00617529	0.00124197	2.40165	down	-0.743646	-1.37091	-1.70692	-1.20453	-1.29414	AGAP009600-RA	atp-dependent rna helicase dob1
CUST_9251_PI422575199	0.00106435	2.54e-05	2.40034	down	-1.11416	-1.16687	-1.43686	-1.26814	-1.33015	AGAP010594-RA	pre-mrna-splicing factor cwc15
CUST_6426_PI422575199	0.00374973	0.000502	2.40022	down	-1.6178	-1.48174	-0.969631	-1.15625	-1.09041	AGAP004055-RB	dihydrolipoamide succinyltransferase component of 2-oxoglutarate dehydrogenase		endoplasmic reticulum; plasma membrane;
CUST_2478_PI422575199	0.0041215	0.0006	2.39996	down	-0.987526	-1.47062	-1.55528	-0.92678	-1.37484	AGAP006953-RA	mitochondrial ribosomal
CUST_4826_PI422575199	0.00619505	0.00125173	2.3987	down	-1.28711	-1.4791	-1.70833	-0.930656	-0.906066	AGAP002857-RB	mdl2	wing disc dorsal/ventral pattern formation;		actin binding; calcium-dependent phospholipid binding; calcium ion binding;
CUST_3652_PI422575199	0.00474792	0.000776	2.38799	down	-0.908167	-1.4681	-1.50952	-0.936397	-1.4568	AGAP002020-RA	nadh-ubiquinone oxidoreductase ashi subunit	central nervous system development; establishment or maintenance of epithelial cell apical/basal polarity; establishment or maintenance of neuroblast polarity; mitotic chromosome condensation; establishment or maintenance of polarity of embryonic epithelium; morphogenesis of a polarized epithelium; regulation of nucleocytoplasmic transport; zonula adherens assembly; regulation of neurogenesis; re…	septate junction; cell-cell adherens junction; subapical complex; apical cortex; apical plasma membrane; nucleus;	guanylate kinase activity; protein binding; Ran guanyl-nucleotide exchange factor activity; chromatin binding;
CUST_12013_PI422575199	0.00615638	0.00122813	2.38183	down	-1.17455	-1.61984	-1.60348	-0.94391	-0.918556	AGAP008772-RA	nucleoporin 58
CUST_9177_PI422575199	0.00606998	0.00119701	2.37847	down	-1.33722	-1.43142	-1.60234	-0.709621	-1.16957	AGAP010509-RA	organic cation transporter protein
CUST_249_PI422575199	0.0074509	0.00170772	2.3651	down	-1.29733	-1.55166	-1.61629	-0.733221	-1.01099	AGAP004890-RB	ribose-phosphate pyrophosphokinase	proteolysis;	membrane;	scavenger receptor activity; serine-type endopeptidase activity;
DETOX_644_PI422610884	0.00959867	0.00249263	2.36506	down	-0.756393	-1.29409	-1.76341	-0.914949	-1.48055	GSTO1	glutathione s-transferase
CUST_1406_PI422575199	0.00824046	0.00202169	2.36405	down	-0.776413	-1.24483	-1.47641	-0.963584	-1.74507	AGAP005935-RA	signal anchor-containing conserved peptide
CUST_10363_PI422575199	0.0048497	0.000805	2.36275	down	-1.32701	-1.69597	-1.23829	-1.04171	-0.899363	AGAP011780-RA	serine protease
DETOX_678_PI422610884	0.00363682	0.000471	2.36142	down	-1.02602	-1.42028	-1.57406	-0.938893	-1.239	NADH_dehyd	nadh dehydrogenase
CUST_4113_PI422575199	0.00177631	0.000107	2.35508	down	-1.05443	-1.52914	-1.26798	-1.17288	-1.15446	AGAP002340-RA	eukaryotic translation initiation factor theta subunit		integral to membrane; extracellular space; oligosaccharyltransferase complex;
CUST_14_PI422575199	0.00216703	0.000173	2.35498	down	-1.29418	-0.984173	-1.41739	-1.0584	-1.42444	AGAP004686-RB	AGAP004686-PA [Anopheles gambiae str. PEST]	translational readthrough;		GTP binding; GTPase activity;
CUST_10038_PI422575199	0.00545126	0.00099	2.35401	down	-0.98686	-1.11739	-1.76336	-1.29839	-1.00961	AGAP011442-RA	retinoid-inducible serine carboxypeptidase
CUST_4592_PI422575199	0.00361812	0.000462	2.351	down	-0.842766	-1.33604	-1.56317	-1.24558	-1.17883	AGAP002684-RB	nnp-1 protein (novel nuclear protein 1)			hydrolase activity;
CUST_3461_PI422575199	0.00199943	0.000149	2.34896	down	-0.944621	-1.45032	-1.35727	-1.14774	-1.26014	AGAP001903-RA	malate dehydrogenase	RNA splicing; mRNA capping; gene silencing by RNA;	nucleus;	RNA binding; nucleotide binding;
CUST_6573_PI422575199	0.00331005	0.000392	2.34445	down	-1.09418	-1.65152	-1.26696	-1.05285	-1.08074	AGAP013376-RA	mitochondrial ribosomal
CUST_5420_PI422575199	0.00175297	0.000103	2.34039	down	-0.96689	-1.34982	-1.11401	-1.3482	-1.35481	AGAP003296-RB	leucine zipper-ef-hand-containing transmembrane protein		cell part;
CUST_3739_PI422575199	0.00911959	0.00232896	2.34016	down	-0.719894	-1.3187	-1.62107	-0.910151	-1.56323	AGAP001231-RB	AGAP001231-PB [Anopheles gambiae str. PEST]			structural constituent of cuticle;
CUST_7193_PI422575199	0.0041215	0.000601	2.33322	down	-0.970799	-1.14461	-1.51567	-0.963382	-1.51717	AGAP013478-RB	glyoxylate reductase hydroxypyruvate reductase
CUST_7186_PI422575199	0.00567332	0.00106833	2.32894	down	-1.13411	-1.07111	-1.24637	-0.896886	-1.74988	AGAP001519-RA	pre-mrna-splicing helicase brr2	metabolic process;		acyltransferase activity;
CUST_11880_PI422575199	0.00170676	9.31e-05	2.32172	down	-1.04394	-1.30071	-1.38188	-1.01637	-1.33308	AGAP008637-RA	ubiquitin-activating enzyme e1
CUST_1134_PI422575199	0.0050061	0.000857	2.32075	down	-0.854321	-1.56629	-1.33315	-0.943152	-1.37605	AGAP005673-RA	methyltransferase-like protein 10-like
CUST_7599_PI422575199	0.00266751	0.000265	2.3015	down	-0.83575	-1.17075	-1.36389	-1.37916	-1.26332	AGAP001754-RA		response to stimulus; R8 cell fate specification; R2/R5 cell fate commitment; establishment of ommatidial planar polarity; regulation of transcription, DNA-dependent; visual perception; negative regulation of R8 cell differentiation;	nucleus;	sequence-specific DNA binding; transcription factor activity;
CUST_1307_PI422575199	0.00177631	0.000108	2.28727	down	-1.28775	-1.19136	-1.37968	-1.19722	-0.912133	AGAP005838-RA	AGAP005838-PA [Anopheles gambiae str. PEST]
CUST_7535_PI422575199	0.000924	1.19e-05	2.28516	down	-1.1393	-1.28835	-1.27161	-1.04608	-1.21614	AGAP001699-RB	isoform b	RNA processing;	nuclear exosome (RNase complex); nuclear lumen;	nucleic acid binding; 3'-5' exonuclease activity;
CUST_14027_PI422575199	0.00168152	8.75e-05	2.28495	down	-1.11919	-1.3802	-1.29881	-1.21039	-0.952226	AGAP012924-RA	arginine kinase
CUST_4471_PI422575199	0.00759199	0.0017564	2.28466	down	-0.763698	-1.54367	-1.33252	-0.854595	-1.46541	AGAP002629-RA	mucin related 18b	protein transport; phagocytosis, engulfment;
CUST_10440_PI422575199	0.00416987	0.000618	2.28197	down	-1.25334	-1.0655	-1.59153	-0.848212	-1.1928	AGAP011876-RA	zinc finger protein 277
CUST_12556_PI422575199	0.00658213	0.00139056	2.28042	down	-0.902985	-1.33555	-1.19629	-0.84273	-1.66895	AGAP009335-RA	f-box lrr drome
CUST_6317_PI422575199	0.00547723	0.001	2.27595	down	-0.831671	-1.44112	-0.999856	-1.09207	-1.56764	AGAP003967-RA				zinc ion binding; protein binding;
CUST_4575_PI422575199	0.00359644	0.000451	2.27175	down	-1.18017	-1.36709	-1.46106	-0.822132	-1.08857	AGAP002668-RA	srr1-like protein	cell-cell adhesion; establishment or maintenance of cell polarity; regulation of JNK cascade; dorsal closure; branch fusion, open tracheal system; fusion cell fate specification;	cell-cell adherens junction;	guanylate kinase activity; protein binding;
CUST_1007_PI422575199	0.00546101	0.000996	2.27035	down	-1.29272	-1.13029	-1.40538	-0.673465	-1.41271	AGAP005562-RA	ring-box protein 2
CUST_5724_PI422575199	0.00511056	0.000898	2.26978	down	-0.784745	-1.55822	-1.13258	-1.38022	-1.05701	AGAP003517-RB	phenylalanyl-trna synthetase beta chain	transmembrane transport; sodium ion transport;	voltage-gated sodium channel complex;	calcium ion binding; voltage-gated sodium channel activity;
CUST_3480_PI422575199	0.00163338	7.62e-05	2.26381	down	-1.04167	-1.18232	-1.38552	-1.00795	-1.27629	AGAP001879-RA	crooked neck	protein amino acid phosphorylation; signaling pathway; auxin biosynthetic process; neuron projection development; signal transmission; inflammatory response; positive regulation of NF-kappaB transcription factor activity;	plasma membrane part;	protein serine/threonine kinase activity; receptor activity; S100 alpha binding; ATP binding;
CUST_6691_PI422575199	0.000912	1.05e-05	2.26283	down	-1.23203	-1.30986	-1.15416	-1.13616	-1.05842	AGAP004214-RA	AGAP004214-PA [Anopheles gambiae str. PEST]		nucleus;	nucleic acid binding; zinc ion binding;
CUST_5355_PI422575199	0.00331718	0.000395	2.26055	down	-1.26216	-1.37532	-1.13776	-1.33027	-0.77787	AGAP003252-RA	clipb6 protein	very-long-chain fatty acid metabolic process;	integral to membrane;
CUST_10615_PI422575199	0.00736887	0.00165192	2.25959	down	-1.27924	-1.38685	-1.58639	-0.813155	-0.814678	AGAP012057-RA	rna polymerase-associated protein rtf1
CUST_6051_PI422575199	0.00416987	0.000615	2.25669	down	-1.04315	-1.48159	-1.09811	-0.835531	-1.41266	AGAP003770-RA	39s ribosomal protein mitochondrial		Ino80 complex;	helicase activity; DNA binding; ATP binding;
CUST_2625_PI422575199	0.0028265	0.000294	2.25281	down	-1.16664	-0.844907	-1.45504	-1.13078	-1.26127	AGAP007097-RA	translation initiation factor eif-2b subunit beta
CUST_11261_PI422575199	0.00172663	9.97e-05	2.24372	down	-1.05346	-1.23796	-1.2993	-0.929123	-1.30962	AGAP007966-RA	atp synthase gamma mitochondrial
CUST_5482_PI422575199	0.00494832	0.000838	2.24288	down	-1.40974	-0.893646	-1.51457	-1.12005	-0.888762	AGAP003336-RA	tetratricopeptide repeat protein 1	sodium ion transport;	membrane;	sodium channel activity;
CUST_13265_PI422575199	0.00609731	0.0012105	2.24265	down	-1.03227	-1.52422	-1.38018	-0.705149	-1.1842	AGAP010039-RA	nadh dehydrogenase
CUST_10059_PI422575199	0.0068591	0.00147182	2.22851	down	-0.773711	-1.07484	-1.60547	-0.954909	-1.37148	AGAP011464-RA	lethal isoform d
CUST_8004_PI422575199	0.00100861	2.23e-05	2.22815	down	-1.3166	-1.11466	-1.17741	-1.16868	-1.00189	AGAP000794-RB	nadh dehydrogenase iron-sulfur protein mitochondrial	negative regulation of transcription, DNA-dependent; dendrite morphogenesis; response to glucose stimulus; regulation of axonogenesis; imaginal disc-derived wing hair organization; germ-band extension; glucose homeostasis; mushroom body development; blastoderm segmentation; negative regulation of cardioblast cell fate specification; cuticle pattern formation; cephalic furrow formation; lipid home…	filamentous actin; small nuclear ribonucleoprotein complex; microvillus;	transcription repressor activity; sequence-specific DNA binding; sevenless binding;
CUST_6194_PI422575199	0.0074509	0.00170506	2.22293	down	-0.85499	-1.55513	-1.4369	-0.774765	-1.14054	AGAP003869-RA	leucine aminopeptidase	histidine catabolic process;		dopamine beta-monooxygenase activity;
CUST_2482_PI422575199	0.00695237	0.00150581	2.22179	down	-0.991091	-1.44685	-1.53499	-1.05061	-0.735083	AGAP006958-RA	heat shock protein 83
CUST_4154_PI422575199	0.00169902	9.23e-05	2.22168	down	-0.963593	-1.41259	-1.13768	-1.12691	-1.11747	AGAP002347-RA	n-acetylglucosamine-6-phosphate deacetylase	transcription initiation from RNA polymerase II promoter; regulation of transcription, DNA-dependent;	transcription factor TFIID complex;	translation initiation factor activity; transcription initiation factor activity; general RNA polymerase II transcription factor activity; DNA binding;
CUST_9042_PI422575199	0.00262523	0.000255	2.21931	down	-1.04972	-1.34664	-1.39102	-0.901673	-1.06149	AGAP010374-RA	---NA---
CUST_6766_PI422575199	0.00575259	0.00109357	2.21807	down	-0.715805	-1.51488	-1.35503	-1.08303	-1.07777	AGAP004235-RA	elongation factor 1 delta	ion transport;	postsynaptic membrane; glycine-gated chloride channel complex; cell junction;	extracellular ligand-gated ion channel activity; chloride channel activity;
CUST_7467_PI422575199	0.00330987	0.000392	2.20447	down	-0.889058	-1.35259	-1.18002	-0.909775	-1.3707	AGAP001653-RA	nadh-ubiquinone oxidoreductase 75 kda subunit	auxin biosynthetic process; regulation of protein kinase activity; MAPKKK cascade; protein amino acid autophosphorylation; calcium-mediated signaling; positive regulation of transcription;	cytoplasm;	calmodulin binding; zinc ion binding; nucleic acid binding; protein serine/threonine kinase activity; calcium ion binding; protein tyrosine kinase activity; ATP binding;
CUST_9372_PI422575199	0.00756883	0.00174697	2.19937	down	-1.47533	-1.20724	-0.688077	-0.887237	-1.42756	AGAP010727-RB	isoform a
CUST_248_PI422575199	0.00444679	0.000695	2.19679	down	-0.836929	-1.1342	-1.40812	-0.899928	-1.3978	AGAP004890-RA	ribose-phosphate pyrophosphokinase		mitochondrial respiratory chain complex I;	binding; kinase activity;
CUST_8930_PI422575199	0.00190253	0.000132	2.19332	down	-0.952309	-1.39264	-1.22355	-1.04607	-1.05103	AGAP000534-RA	glutathione synthetase	transmembrane transport;	integral to membrane;	transporter activity;
CUST_2528_PI422575199	0.00416987	0.000618	2.18416	down	-1.09837	-0.707704	-1.2017	-1.40027	-1.22734	AGAP007002-RA	transcription initiation factor iif subunit beta
CUST_6253_PI422575199	0.00207097	0.000161	2.18296	down	-0.967706	-1.15863	-1.30799	-0.907418	-1.28966	AGAP003890-RA	u3 small nucleolar ribonucleoprotein protein imp4	defense response; peptidoglycan catabolic process; immune response;	integral to membrane;	protein binding; N-acetylmuramoyl-L-alanine amidase activity;
CUST_5268_PI422575199	0.0074406	0.00168888	2.18235	down	-0.800449	-1.07838	-1.56064	-0.819893	-1.37005	AGAP003155-RA	dihydrofolate reductase	DNA repair;		DNA photolyase activity;
CUST_5003_PI422575199	0.0044009	0.00068	2.18089	down	-1.31473	-1.24416	-1.10003	-0.676116	-1.28954	AGAP013286-RC	methionine-r-sulfoxide reductase
CUST_6575_PI422575199	0.00479064	0.000786	2.17093	down	-0.814825	-1.23718	-1.4581	-1.21953	-0.861929	AGAP001138-RA	mitochondrial atp synthase b chain		intracellular;	zinc ion binding; protein binding;
CUST_9413_PI422575199	0.00838779	0.0020789	2.16787	down	-0.904976	-1.0055	-1.21137	-0.781054	-1.67849	AGAP010770-RA	tubulin-specific chaperone
CUST_8947_PI422575199	0.00923998	0.00236965	2.1668	down	-0.914671	-1.20036	-1.44063	-0.59008	-1.43209	AGAP000546-RA	---NA---	actomyosin structure organization;		actin binding;
CUST_811_PI422575199	0.00509486	0.000893	2.16356	down	-0.876187	-1.2963	-1.03664	-0.854069	-1.50383	AGAP005378-RB	calcium-binding protein e63-1
CUST_4776_PI422575199	0.00345377	0.000416	2.16096	down	-1.1665	-1.0307	-1.24352	-0.759485	-1.35814	AGAP002808-RA	nucleolar essential protein 1	protoporphyrinogen IX biosynthetic process;	mitochondrial inner membrane;	ferrochelatase activity;
CUST_10450_PI422575199	0.00533386	0.000956	2.15805	down	-1.10198	-1.04633	-1.50141	-0.709072	-1.18983	AGAP011886-RA	mitochondrial ribosomal protein s2
CUST_4096_PI422575199	0.00235722	0.000212	2.15597	down	-1.02116	-1.16301	-1.35285	-0.834841	-1.16984	AGAP001268-RA	transcription factor	mitochondrial electron transport, NADH to ubiquinone; photosynthesis, light reaction;	mitochondrial respiratory chain complex I;	electron carrier activity; iron ion binding; 4 iron, 4 sulfur cluster binding; NADH dehydrogenase activity;
CUST_2053_PI422575199	0.0041215	0.000599	2.15402	down	-1.12681	-1.10497	-1.51021	-0.865969	-0.927201	AGAP006570-RA	inositol monophosphatase
CUST_12837_PI422575199	0.00166504	8.26e-05	2.14959	down	-1.24912	-0.987302	-1.23449	-0.907877	-1.14153	AGAP009615-RA	transducin -like 3
CUST_6229_PI422575199	0.00189588	0.000131	2.14959	down	-1.24286	-1.29668	-0.922236	-0.942953	-1.11558	AGAP003882-RB	transcription initiation factor tfiid subunit 1	ubiquinone biosynthetic process;	mitochondrial inner membrane;
CUST_3004_PI422575199	0.00223813	0.000185	2.14814	down	-1.13545	-1.40113	-1.03837	-0.906291	-1.03421	AGAP007460-RA	diazepam binding inhibitor
CUST_5430_PI422575199	0.00501069	0.000861	2.14718	down	-0.987699	-1.14849	-1.41874	-0.698267	-1.25904	AGAP001364-RA	ubiquitin-fold modifier 1	proteolysis;		metallocarboxypeptidase activity; zinc ion binding;
CUST_13824_PI422575199	0.00432431	0.000664	2.14519	down	-1.00484	-1.22992	-1.33672	-0.695934	-1.2381	AGAP012705-RA	nadh dehydrogenase
CUST_13742_PI422575199	0.00508105	0.000885	2.14483	down	-1.03608	-0.956926	-1.40104	-0.748853	-1.36141	AGAP012610-RA	histone-lysine n-methyltransferase
CUST_7468_PI422575199	0.00110362	2.98e-05	2.14339	down	-1.19162	-1.16007	-1.20091	-0.965046	-0.981832	AGAP001653-RB	nadh-ubiquinone oxidoreductase 75 kda subunit	auxin biosynthetic process; activation of protein kinase activity; MAPKKK cascade; protein amino acid autophosphorylation; calcium-mediated signaling; positive regulation of transcription;	soluble fraction; cytoplasm;	calmodulin binding; zinc ion binding; nucleic acid binding; calcium ion binding; protein tyrosine kinase activity; ATP binding; protein kinase activator activity; calmodulin-dependent protein kinase activity;
CUST_14040_PI422575199	0.0068591	0.00147316	2.14322	down	-1.01587	-1.60927	-1.06469	-1.0715	-0.737576	AGAP012939-RA	---NA---
CUST_7287_PI422575199	0.00918302	0.0023501	2.14317	down	-0.608293	-1.04748	-1.19906	-1.03957	-1.60433	AGAP004626-RA	actin binding	centrosome organization;	kinetochore;
CUST_715_PI422575199	0.00229121	0.000198	2.14163	down	-1.32547	-1.15606	-1.13104	-0.807371	-1.07359	AGAP005293-RA	tubulin beta chain
CUST_4510_PI422575199	0.00388517	0.000533	2.14044	down	-1.32163	-1.00087	-1.37424	-0.802663	-0.990139	AGAP002652-RA	saccharopine dehydrogenase domain-containing protein	ion transport;	integral to membrane;	ionotropic glutamate receptor activity; extracellular-glutamate-gated ion channel activity;
CUST_6316_PI422575199	0.000996	2.09e-05	2.1379	down	-1.24548	-1.01196	-1.05904	-1.16583	-0.998662	AGAP003969-RA	gtp-binding protein hflx	actin filament organization; morphogenesis of embryonic epithelium; gastrulation involving germ band extension; positive regulation of cell size; apical junction assembly; synaptic vesicle transport; establishment of planar polarity of embryonic epithelium; positive regulation of multicellular organism growth;	synaptic vesicle; membrane;	transporter activity;
CUST_4509_PI422575199	0.00827616	0.00204232	2.13285	down	-1.08555	-1.38309	-1.3743	-0.539928	-1.08105	AGAP002652-RB	saccharopine dehydrogenase domain-containing protein	translation;	ribosome;	structural constituent of ribosome;
CUST_11354_PI422575199	0.00273653	0.000275	2.13046	down	-1.18795	-0.879204	-1.30111	-1.21991	-0.867654	AGAP008061-RA	imaginal disc growth factor
CUST_6228_PI422575199	0.00611089	0.00121648	2.11618	down	-1.23861	-1.32122	-1.18693	-0.575224	-1.08531	AGAP003882-RA	transcription initiation factor tfiid subunit 1	flight behavior; protein ubiquitination; grooming behavior; regulation of protein metabolic process; photoreceptor cell morphogenesis; axon target recognition; jump response;		ubiquitin-protein ligase activity;
CUST_2647_PI422575199	0.00189487	0.00013	2.11459	down	-0.942242	-1.15514	-1.33259	-0.939816	-1.03212	AGAP007116-RA	isoform a
DETOX_676_PI422610884	0.00280728	0.00029	2.11429	down	-0.921909	-1.19899	-1.29994	-0.813286	-1.16676	NADH_dehyd	nadh dehydrogenase
CUST_5558_PI422575199	0.00394945	0.000546	2.10637	down	-0.773434	-1.09299	-1.38436	-0.91958	-1.20343	AGAP003398-RE	inorganic pyrophosphatase	bristle development; oocyte microtubule cytoskeleton polarization; sensory organ precursor cell fate determination; Golgi vesicle fusion to target membrane; spermatocyte division; cellularization; rhabdomere development; regulation of pole plasm oskar mRNA localization; protein transport; dorsal closure; small GTPase mediated signal transduction; regulation of synapse organization; endocytosis; m…	trans-Golgi network transport vesicle; spindle envelope; nuclear envelope; cleavage furrow; centrosome; endosome; cell pole; perinuclear region of cytoplasm; lipid particle; terminal button;	GTP binding; GTPase activity;
CUST_7967_PI422575199	0.00115734	3.59e-05	2.10522	down	-0.985592	-1.03036	-1.28362	-1.02477	-1.0455	AGAP000760-RB	cg14130 cg14130-pa	segment specification;	nucleus;	DNA binding;
CUST_13815_PI422575199	0.0020538	0.000159	2.10507	down	-0.872425	-1.19354	-1.23627	-0.898795	-1.1683	AGAP012695-RA	uncharacterized protein c20orf24 homolog
CUST_4290_PI422575199	0.00695237	0.00150618	2.10155	down	-0.992145	-1.25558	-1.49782	-0.703591	-0.908132	AGAP002470-RA	mitochondrial ribosomal	transport;	extracellular space;	odorant binding;
CUST_2996_PI422575199	0.00661992	0.00140566	2.1001	down	-1.23129	-1.18905	-0.867231	-0.654585	-1.41013	AGAP007453-RA	membrane glycoprotein lig-1
CUST_13550_PI422575199	0.00374973	0.000503	2.09713	down	-1.27784	-0.994273	-1.01694	-0.743607	-1.30944	AGAP007938-RA	developmental protein cactus
CUST_5057_PI422575199	0.00707335	0.00155015	2.09493	down	-0.906188	-1.36578	-1.33785	-0.623292	-1.10142	AGAP003021-RA	clathrin heavy chain	protein folding;	prefoldin complex;	unfolded protein binding;
CUST_6793_PI422575199	0.00305032	0.000339	2.093	down	-0.907057	-1.29404	-0.837463	-1.0157	-1.27359	AGAP004264-RA	17 kda salivary protein	oxidation reduction;		binding; farnesol dehydrogenase activity;
CUST_5907_PI422575199	0.00318614	0.000368	2.08123	down	-1.07197	-1.18272	-1.26179	-0.708103	-1.06262	AGAP003652-RA	aldehyde dehydrogenase	protein homooligomerization; proteolysis;	cytoplasm;	serine-type endopeptidase activity; tripeptidyl-peptidase activity;
CUST_10447_PI422575199	0.00473187	0.000771	2.0782	down	-0.878617	-0.91757	-1.13256	-0.875524	-1.47241	AGAP011883-RA	isoform a
CUST_4516_PI422575199	0.00188787	0.000129	2.07628	down	-1.0584	-1.02117	-1.27802	-0.825659	-1.08675	AGAP002659-RA	sodium-bile acid cotransporter	metabolic process;		oxidoreductase activity; binding;
CUST_6608_PI422575199	0.00773494	0.00182831	2.07532	down	-0.683813	-0.982668	-0.976126	-1.05726	-1.56681	AGAP004144-RA		oxidation reduction;		binding; farnesol dehydrogenase activity;
CUST_7750_PI422575199	0.00792131	0.00189666	2.07468	down	-0.868653	-1.17864	-1.5078	-0.650188	-1.05915	AGAP000601-RB	leucine-rich repeat			heat shock protein binding;
CUST_6120_PI422575199	0.00793296	0.00190499	2.06904	down	-0.853564	-1.36709	-0.771633	-0.819251	-1.43328	AGAP003785-RD	glucose dehydrogenase	mitotic spindle elongation; translation;	cytosolic small ribosomal subunit;	structural constituent of ribosome; rRNA binding;
CUST_11353_PI422575199	0.00350094	0.000429	2.06703	down	-0.749332	-1.16426	-1.29109	-0.900098	-1.13303	AGAP008060-RA	imaginal disc growth factor
CUST_11140_PI422575199	0.00872507	0.00218753	2.0652	down	-1.07115	-1.00354	-1.3992	-0.515994	-1.24151	AGAP007845-RA	endonuclease mitochondrial
CUST_10642_PI422575199	0.00886297	0.00224912	2.05489	down	-1.14907	-0.816635	-0.597512	-1.45164	-1.18043	AGAP012084-RA	rpa43_n protein
CUST_9247_PI422575199	0.00562116	0.00105314	2.05394	down	-0.923495	-1.07792	-1.38849	-0.652243	-1.14982	AGAP010590-RA	mitochondrial ribosomal protein l30
CUST_7749_PI422575199	0.00414578	0.00061	2.05079	down	-0.824729	-1.10243	-1.0099	-0.839557	-1.4043	AGAP000601-RA	leucine-rich repeat	apoptosis; response to X-ray; spermatid differentiation; proteolysis; regulation of retinal cell programmed cell death;	caspase complex;	cysteine-type endopeptidase activity;
CUST_4529_PI422575199	0.00704398	0.00153642	2.04688	down	-0.791292	-1.14323	-1.02002	-0.732471	-1.48012	AGAP013277-RA	geranylgeranyl transferase type ii beta subunit
CUST_6794_PI422575199	0.00199561	0.000148	2.04666	down	-0.975755	-1.04569	-1.07864	-0.807033	-1.25923	AGAP012999-RA	AGAP012999-PA [Anopheles gambiae str. PEST]
CUST_7092_PI422575199	0.00659536	0.0013957	2.04502	down	-1.24702	-1.12085	-1.32679	-0.627117	-0.838816	AGAP004481-RA	mitochondrial ribosomal protein s26	mitotic spindle elongation; translation;	lipid particle; cytosolic small ribosomal subunit;	structural constituent of ribosome;
CUST_11968_PI422575199	0.00553257	0.00102396	2.04215	down	-1.1954	-1.30523	-1.07243	-0.973667	-0.603705	AGAP008727-RA	cytochrome c oxidase subunit iv
CUST_13_PI422575199	0.00181988	0.000116	2.03507	down	-0.757193	-1.13464	-1.07653	-1.10745	-1.0496	AGAP004686-RA	AGAP004686-PA [Anopheles gambiae str. PEST]	amino acid transport; transmembrane transport;	membrane;	amino acid transmembrane transporter activity;
CUST_869_PI422575199	0.00318614	0.000369	2.03294	down	-1.35449	-0.89576	-1.07726	-0.836348	-0.95399	AGAP005432-RA	programmed cell death protein 5-like protein
CUST_4435_PI422575199	0.00527962	0.000941	2.0288	down	-0.666538	-1.29249	-1.23395	-0.857946	-1.05222	AGAP013336-RA
CUST_718_PI422575199	0.00958626	0.00248631	2.02327	down	-0.662515	-1.1054	-1.15148	-1.46365	-0.7004	AGAP005294-RA	gtp binding protein
CUST_8672_PI422575199	0.00679316	0.00144976	2.01158	down	-0.871806	-0.830219	-1.15576	-0.740361	-1.44351	AGAP000325-RB	class ii lysyl-trna synthetase			protein binding;
CUST_7122_PI422575199	0.00181571	0.000114	2.01102	down	-1.13069	-0.9438	-0.930099	-0.83806	-1.19698	AGAP004521-RA	puff-specific protein bx42			structural constituent of cuticle;
CUST_4329_PI422575199	0.00548455	0.00100524	2.00826	down	-0.957015	-1.16415	-1.31304	-0.617044	-0.978463	AGAP002541-RA	conserved protein	nucleosome mobilization; phosphate metabolic process; ecdysone receptor-mediated signaling pathway; transcription;	cytoplasm; NURF complex;	magnesium ion binding; inorganic diphosphatase activity;
CUST_8835_PI422575199	0.00363175	0.000469	2.00764	down	-0.74233	-1.26536	-1.18135	-0.891065	-0.947389	AGAP000457-RB	protein-l-isoaspartate o-methyltransferase	auxin biosynthetic process; establishment or maintenance of epithelial cell apical/basal polarity; intracellular protein transport; phagocytosis, engulfment; actin cytoskeleton organization;		ATPase activity; ATP binding;
CUST_9761_PI422575199	0.00266751	0.000265	2.00644	down	-1.06868	-1.04359	-1.25949	-0.79052	-0.860927	AGAP011146-RA	39s ribosomal protein mitochondrial
CUST_4946_PI422575199	0.00239014	0.000219	2.00316	down	-1.18872	-0.823637	-1.18533	-0.855049	-0.958658	AGAP002933-RB	nikkomycin biosynthesis protein p6			RNA binding;
CUST_10723_PI422575199	0.000622	3.46e-06	2.00185	down	-0.96533	-1.10587	-0.948048	-1.00044	-0.986968	AGAP012167-RA	phosphoglucose isomerase
