# Supplementary material for: Dissecting the mechanisms responsible for the multiple insecticide resistance phenotype in Anopheles gambiae s.s., M form, from Vallée du Kou, Burkina Faso
Source: Gene. 2013 Apr 25;519(1):98–106. doi: 10.1016/j.gene.2013.01.036 (PMC3611593; doi:10.1016/j.gene.2013.01.036)
Supplement: Supplementary file 4 — Supplementary figures. [file mmc4.xls]

## Sheet: Fisher Overrepreseted GO indown
GO-ID	Term	Category	FDR	P-Value	#Test	#Ref	#notAnnotTest	#notAnnotRef	Over/Under	TestSeqs	RefSeqs
GO:0005811	lipid particle	C	0.000161941	8.43853e-07	19	159	147	5332	over	AGAP004055-RB, AGAP004055-RA, AGAP000935-RA, AGAP004437-RD, AGAP004437-RB, AGAP004437-RA, AGAP001138-RA, AGAP002830-RA, AGAP005712-RB, AGAP002358-RA, AGAP002358-RC, AGAP006782-RA, AGAP003414-RB, AGAP003414-RA, AGAP002652-RA, AGAP003477-RA, AGAP001232-RA, AGAP006821-RA, AGAP003652-RA	AGAP004559-RA, AGAP004559-RB, AGAP004559-RE, AGAP004559-RC, AGAP004559-RD, AGAP004559-RI, AGAP004559-RJ, AGAP004559-RG, AGAP004559-RH, AGAP004559-RK, AGAP002395-RA, AGAP006699-RA, AGAP006936-RA, AGAP006936-RB, AGAP000655-RA, AGAP005046-RA, AGAP005046-RB, AGAP002921-RA, AGAP002921-RB, AGAP005894-RA, AGAP004653-RA, AGAP005843-RA, AGAP002518-RA, AGAP002418-RA, AGAP006037-RA, AGAP004437-RC, AGAP00095…
GO:0006120	mitochondrial electron transport, NADH to ubiquinone	P	0.000606123	3.66105e-06	6	10	160	5481	over	AGAP000849-RA, AGAP002020-RA, AGAP000170-RA, AGAP000794-RC, AGAP000794-RB, AGAP000794-RA	AGAP002170-RA, AGAP002889-RA, AGAP003325-RA, AGAP005621-RA, AGAP001711-RA, AGAP006891-RA, AGAP003231-RA, AGAP003900-RA, AGAP006918-RA, AGAP003328-RA
GO:0008137	NADH dehydrogenase (ubiquinone) activity	F	0.00114522	8.20546e-06	5	6	161	5485	over	AGAP002020-RA, AGAP000170-RA, AGAP001653-RA, AGAP001653-RB, AGAP007082-RA	AGAP002889-RA, AGAP006456-RA, AGAP003231-RA, AGAP003900-RA, AGAP006918-RA, AGAP003328-RA
GO:0048038	quinone binding	F	0.00139869	1.02493e-05	4	2	162	5489	over	AGAP000170-RA, AGAP000794-RC, AGAP000794-RB, AGAP000794-RA	AGAP006891-RA, AGAP003231-RA
GO:0005747	mitochondrial respiratory chain complex I	C	0.00262691	2.17896e-05	5	8	161	5483	over	AGAP002020-RA, AGAP000170-RA, AGAP000794-RC, AGAP000794-RB, AGAP000794-RA	AGAP002170-RA, AGAP005621-RA, AGAP000842-RA, AGAP003367-RA, AGAP006630-RA, AGAP001711-RA, AGAP006891-RA, AGAP003231-RA
GO:0016589	NURF complex	C	0.00262691	2.33677e-05	4	3	162	5488	over	AGAP003398-RE, AGAP003398-RD, AGAP003398-RC, AGAP003228-RA	AGAP003398-RF, AGAP003398-RB, AGAP003398-RA
GO:0006099	tricarboxylic acid cycle	P	0.00398061	3.88921e-05	6	17	160	5474	over	AGAP004055-RB, AGAP004055-RA, AGAP004744-RA, AGAP006366-RC, AGAP001903-RA, AGAP003168-RA	AGAP002192-RB, AGAP002192-RA, AGAP000549-RA, AGAP003167-RA, AGAP002728-RB, AGAP002728-RA, AGAP006366-RD, AGAP006366-RE, AGAP006366-RB, AGAP006366-RA, AGAP000618-RA, AGAP001312-RA, AGAP001312-RB, AGAP004352-RA, AGAP004352-RB, AGAP005342-RA, AGAP001884-RA
GO:0042766	nucleosome mobilization	P	0.00438185	4.56666e-05	4	4	162	5487	over	AGAP003398-RE, AGAP003398-RD, AGAP003398-RC, AGAP003228-RA	AGAP003398-RF, AGAP003398-RB, AGAP003398-RA, AGAP005051-RA
GO:0051539	4 iron, 4 sulfur cluster binding	F	0.00438185	4.56666e-05	4	4	162	5487	over	AGAP005211-RA, AGAP000170-RA, AGAP001653-RA, AGAP001653-RB	AGAP006072-RA, AGAP001711-RA, AGAP003231-RA, AGAP002388-RA
GO:0007629	flight behavior	P	0.00586845	6.4982e-05	6	19	160	5472	over	AGAP004437-RD, AGAP004437-RB, AGAP004437-RA, AGAP002358-RA, AGAP002358-RC, AGAP006782-RA	AGAP006634-RA, AGAP004437-RC, AGAP004362-RC, AGAP004362-RB, AGAP004362-RA, AGAP004362-RE, AGAP004362-RF, AGAP005197-RA, AGAP002358-RB, AGAP004886-RB, AGAP001497-RA, AGAP001497-RB, AGAP001497-RC, AGAP005829-RA, AGAP007099-RA, AGAP000254-RA, AGAP000254-RB, AGAP002719-RA, AGAP006636-RA
GO:0000275	mitochondrial proton-transporting ATP synthase complex, catalytic core F(1)	C	0.00699264	8.03217e-05	4	5	162	5486	over	AGAP001138-RA, AGAP000260-RB, AGAP000260-RC, AGAP000260-RA	AGAP005098-RA, AGAP000260-RD, AGAP004616-RA, AGAP005134-RA, AGAP003599-RA
GO:0006096	glycolysis	P	0.00703159	8.24417e-05	6	20	160	5471	over	AGAP003030-RA, AGAP002564-RD, AGAP002564-RC, AGAP002564-RB, AGAP006366-RC, AGAP001903-RA	AGAP002075-RA, AGAP004786-RA, AGAP002564-RE, AGAP002564-RA, AGAP004773-RA, AGAP001630-RA, AGAP000551-RA, AGAP006366-RD, AGAP006366-RE, AGAP006366-RB, AGAP006366-RA, AGAP004880-RA, AGAP004880-RC, AGAP004880-RB, AGAP005814-RA, AGAP004399-RB, AGAP004399-RA, AGAP006457-RA, AGAP004596-RA, AGAP001420-RA
GO:0004601	peroxidase activity	F	0.00718845	9.52162e-05	5	12	161	5479	over	AGAP004036-RA, AGAP003178-RA, AGAP004904-RA, AGAP004038-RA, AGAP007020-RA	AGAP004247-RA, AGAP004247-RB, AGAP004247-RC, AGAP005129-RA, AGAP000804-RA, AGAP004248-RA, AGAP003502-RA, AGAP000051-RA, AGAP003714-RA, AGAP000396-RA, AGAP004381-RA, AGAP003233-RA
GO:0015867	ATP transport	P	0.00718845	9.71571e-05	3	1	163	5490	over	AGAP002358-RA, AGAP002358-RC, AGAP006782-RA	AGAP002358-RB
GO:0005471	ATP:ADP antiporter activity	F	0.00718845	9.71571e-05	3	1	163	5490	over	AGAP002358-RA, AGAP002358-RC, AGAP006782-RA	AGAP002358-RB
GO:0015866	ADP transport	P	0.00718845	9.71571e-05	3	1	163	5490	over	AGAP002358-RA, AGAP002358-RC, AGAP006782-RA	AGAP002358-RB
GO:0004368	glycerol-3-phosphate dehydrogenase activity	F	0.00718845	9.71571e-05	3	1	163	5490	over	AGAP004437-RD, AGAP004437-RB, AGAP004437-RA	AGAP004437-RC
GO:0070050	neuron homeostasis	P	0.0155255	0.000237648	3	2	163	5489	over	AGAP002358-RA, AGAP002358-RC, AGAP006782-RA	AGAP002358-RB, AGAP003016-RA
GO:0006637	acyl-CoA metabolic process	P	0.0155255	0.000237648	3	2	163	5489	over	AGAP003136-RA, AGAP003414-RB, AGAP003414-RA	AGAP004655-RA, AGAP000549-RA
GO:0005886	plasma membrane	C	0.0162463	0.000253973	3	497	163	4994	under	AGAP000534-RA, AGAP005378-RC, AGAP004904-RA	AGAP002577-RA, AGAP000815-RA, AGAP001122-RA, AGAP001802-RA, AGAP001802-RB, AGAP004222-RB, AGAP004222-RA, AGAP001170-RA, AGAP003972-RA, AGAP001412-RA, AGAP002157-RB, AGAP002157-RA, AGAP000230-RA, AGAP005799-RB, AGAP005799-RA, AGAP004510-RA, AGAP001915-RA, AGAP005527-RA, AGAP001370-RA, AGAP001370-RB, AGAP006917-RA, AGAP000700-RC, AGAP000700-RA, AGAP000700-RB, AGAP000130-RA, AGAP002272-RC, AGAP00227…
GO:0007098	centrosome cycle	P	0.0176562	0.000284639	5	16	161	5475	over	AGAP004744-RA, AGAP002564-RD, AGAP002564-RC, AGAP002564-RB, AGAP003477-RA	AGAP002248-RA, AGAP002075-RA, AGAP002955-RA, AGAP003526-RA, AGAP003301-RA, AGAP002564-RE, AGAP002564-RA, AGAP001636-RA, AGAP004194-RA, AGAP001793-RA, AGAP005560-RA, AGAP004331-RA, AGAP004479-RA, AGAP005291-RA, AGAP005291-RB, AGAP003857-RA
GO:0051322	anaphase	P	0.0179029	0.000294446	4	8	162	5483	over	AGAP002564-RD, AGAP002564-RC, AGAP002564-RB, AGAP004963-RA	AGAP002075-RA, AGAP002674-RA, AGAP004502-RA, AGAP002564-RE, AGAP002564-RA, AGAP004962-RA, AGAP003865-RA, AGAP000406-RA
GO:0004427	inorganic diphosphatase activity	F	0.0239987	0.000465046	3	3	163	5488	over	AGAP003398-RE, AGAP003398-RD, AGAP003398-RC	AGAP003398-RF, AGAP003398-RB, AGAP003398-RA
GO:0004332	fructose-bisphosphate aldolase activity	F	0.0239987	0.000465046	3	3	163	5488	over	AGAP002564-RD, AGAP002564-RC, AGAP002564-RB	AGAP002075-RA, AGAP002564-RE, AGAP002564-RA
GO:0000705	achiasmate meiosis I	P	0.0239987	0.000465046	3	3	163	5488	over	AGAP002564-RD, AGAP002564-RC, AGAP002564-RB	AGAP002075-RA, AGAP002564-RE, AGAP002564-RA
GO:0043060	meiotic metaphase I plate congression	P	0.0239987	0.000465046	3	3	163	5488	over	AGAP002564-RD, AGAP002564-RC, AGAP002564-RB	AGAP002075-RA, AGAP002564-RE, AGAP002564-RA
GO:0042744	hydrogen peroxide catabolic process	P	0.0239987	0.000465046	3	3	163	5488	over	AGAP004904-RA, AGAP004038-RA, AGAP007020-RA	AGAP005129-RA, AGAP000804-RA, AGAP000396-RA
GO:0044271	cellular nitrogen compound biosynthetic process	P	0.0281614	0.000567081	14	161	152	5330	over	AGAP000534-RA, AGAP005749-RA, AGAP001138-RA, AGAP002830-RA, AGAP005260-RA, AGAP000260-RB, AGAP000260-RC, AGAP000260-RA, AGAP004904-RA, AGAP003405-RA, AGAP006023-RA, AGAP004890-RA, AGAP000162-RA, AGAP002091-RA	AGAP002037-RA, AGAP003832-RA, AGAP004222-RB, AGAP004222-RA, AGAP001512-RA, AGAP003097-RA, AGAP001585-RB, AGAP001585-RA, AGAP001585-RD, AGAP001585-RC, AGAP005098-RA, AGAP002644-RA, AGAP004687-RA, AGAP004290-RA, AGAP003227-RA, AGAP003331-RB, AGAP003331-RA, AGAP004175-RA, AGAP005447-RA, AGAP002518-RA, AGAP000534-RB, AGAP000439-RA, AGAP000680-RA, AGAP005948-RA, AGAP002366-RA, AGAP000214-RA, AGAP00052…
GO:0006726	eye pigment biosynthetic process	P	0.0281614	0.000568639	4	10	162	5481	over	AGAP001333-RA, AGAP005749-RA, AGAP005712-RB, AGAP003178-RA	AGAP002721-RA, AGAP005712-RA, AGAP005712-RC, AGAP002065-RA, AGAP003373-RA, AGAP003035-RA, AGAP000553-RA, AGAP000506-RA, AGAP005282-RA, AGAP000983-RA
GO:0048731	system development	P	0.0282897	0.000575837	9	776	157	4715	under	AGAP001879-RA, AGAP000534-RA, AGAP001866-RA, AGAP003228-RA, AGAP000170-RA, AGAP005378-RC, AGAP004904-RA, AGAP002413-RD, AGAP004521-RA	AGAP002577-RA, AGAP001093-RA, AGAP004559-RA, AGAP004559-RB, AGAP004559-RE, AGAP000929-RA, AGAP004559-RC, AGAP004559-RD, AGAP004559-RI, AGAP004559-RJ, AGAP004559-RG, AGAP004559-RH, AGAP004559-RK, AGAP002395-RA, AGAP006699-RA, AGAP003158-RA, AGAP002721-RA, AGAP000815-RA, AGAP005648-RA, AGAP001971-RA, AGAP006089-RA, AGAP003402-RA, AGAP003876-RA, AGAP005031-RB, AGAP005031-RA, AGAP006018-RA, AGAP00601…
GO:0004888	transmembrane receptor activity	F	0.0284335	0.000583393	0	271	166	5220	under		AGAP001122-RA, AGAP004222-RB, AGAP004222-RA, AGAP001498-RA, AGAP001170-RA, AGAP006153-RA, AGAP003972-RA, AGAP001811-RA, AGAP000230-RA, AGAP001562-RA, AGAP000369-RA, AGAP004453-RC, AGAP004453-RB, AGAP004453-RA, AGAP002679-RA, AGAP001915-RA, AGAP005527-RA, AGAP006917-RA, AGAP001379-RA, AGAP000130-RA, AGAP003531-RA, AGAP004026-RB, AGAP004026-RA, AGAP004951-RA, AGAP006974-RA, AGAP000039-RA, AGAP00099…
GO:0046961	proton-transporting ATPase activity, rotational mechanism	F	0.0324504	0.000757792	4	11	162	5480	over	AGAP001138-RA, AGAP000260-RB, AGAP000260-RC, AGAP000260-RA	AGAP005098-RA, AGAP002473-RA, AGAP002401-RA, AGAP003879-RA, AGAP000260-RD, AGAP003153-RD, AGAP003153-RB, AGAP003153-RC, AGAP003153-RA, AGAP005134-RA, AGAP002884-RA
GO:0035076	ecdysone receptor-mediated signaling pathway	P	0.0324504	0.000796306	3	4	163	5487	over	AGAP003398-RE, AGAP003398-RD, AGAP003398-RC	AGAP003398-RF, AGAP003398-RB, AGAP003398-RA, AGAP003013-RA
GO:0032837	distributive segregation	P	0.0324504	0.000796306	3	4	163	5487	over	AGAP002564-RD, AGAP002564-RC, AGAP002564-RB	AGAP002248-RA, AGAP002075-RA, AGAP002564-RE, AGAP002564-RA
GO:0042254	ribosome biogenesis	P	0.0324504	0.000851741	6	33	160	5458	over	AGAP003632-RA, AGAP002684-RA, AGAP002684-RB, AGAP005149-RA, AGAP002330-RA, AGAP002808-RA	AGAP004739-RA, AGAP001720-RA, AGAP000172-RA, AGAP003024-RC, AGAP003024-RD, AGAP003024-RA, AGAP003024-RB, AGAP002088-RA, AGAP005365-RA, AGAP003974-RA, AGAP002832-RB, AGAP002832-RA, AGAP005763-RA, AGAP004765-RA, AGAP004557-RA, AGAP005369-RA, AGAP005221-RA, AGAP001529-RA, AGAP006808-RA, AGAP001902-RA, AGAP003002-RA, AGAP002171-RA, AGAP004465-RA, AGAP001380-RA, AGAP005314-RA, AGAP005871-RA, AGAP00359…
GO:0007359	posterior abdomen determination	P	0.0324504	0.000856045	2	0	164	5491	over	AGAP003545-RB, AGAP003545-RA
GO:0008542	visual learning	P	0.0324504	0.000856045	2	0	164	5491	over	AGAP003545-RB, AGAP003545-RA
GO:0030719	P granule organization	P	0.0324504	0.000856045	2	0	164	5491	over	AGAP003545-RB, AGAP003545-RA
GO:0016925	protein sumoylation	P	0.0324504	0.000856045	2	0	164	5491	over	AGAP004459-RB, AGAP004459-RA
GO:0019948	SUMO activating enzyme activity	F	0.0324504	0.000856045	2	0	164	5491	over	AGAP004459-RB, AGAP004459-RA
GO:0019950	SMT3-dependent protein catabolic process	P	0.0324504	0.000856045	2	0	164	5491	over	AGAP004459-RB, AGAP004459-RA
GO:0030688	preribosome, small subunit precursor	C	0.0324504	0.000856045	2	0	164	5491	over	AGAP002684-RA, AGAP002684-RB
GO:0008210	estrogen metabolic process	P	0.0324504	0.000856045	2	0	164	5491	over	AGAP003414-RB, AGAP003414-RA
GO:0008209	androgen metabolic process	P	0.0324504	0.000856045	2	0	164	5491	over	AGAP003414-RB, AGAP003414-RA
GO:0047022	7-beta-hydroxysteroid dehydrogenase (NADP+) activity	F	0.0324504	0.000856045	2	0	164	5491	over	AGAP003414-RB, AGAP003414-RA
GO:0047035	3-alpha(17-beta)-hydroxysteroid dehydrogenase (NAD+) activity	F	0.0324504	0.000856045	2	0	164	5491	over	AGAP003414-RB, AGAP003414-RA
GO:0004303	estradiol 17-beta-dehydrogenase activity	F	0.0324504	0.000856045	2	0	164	5491	over	AGAP003414-RB, AGAP003414-RA
GO:0018454	acetoacetyl-CoA reductase activity	F	0.0324504	0.000856045	2	0	164	5491	over	AGAP003414-RB, AGAP003414-RA
GO:0050327	testosterone 17-beta-dehydrogenase activity	F	0.0324504	0.000856045	2	0	164	5491	over	AGAP003414-RB, AGAP003414-RA
GO:0003857	3-hydroxyacyl-CoA dehydrogenase activity	F	0.0324504	0.000856045	2	0	164	5491	over	AGAP003414-RB, AGAP003414-RA
GO:0001516	prostaglandin biosynthetic process	P	0.0324504	0.000856045	2	0	164	5491	over	AGAP004036-RA, AGAP004038-RA
GO:0004149	dihydrolipoyllysine-residue succinyltransferase activity	F	0.0324504	0.000856045	2	0	164	5491	over	AGAP004055-RB, AGAP004055-RA
GO:0009353	mitochondrial oxoglutarate dehydrogenase complex	C	0.0439995	0.00124669	3	5	163	5486	over	AGAP004055-RB, AGAP004055-RA, AGAP006366-RC	AGAP000549-RA, AGAP006366-RD, AGAP006366-RE, AGAP006366-RB, AGAP006366-RA
GO:0046933	hydrogen ion transporting ATP synthase activity, rotational mechanism	F	0.0442489	0.00126198	4	13	162	5478	over	AGAP001138-RA, AGAP000260-RB, AGAP000260-RC, AGAP000260-RA	AGAP005098-RA, AGAP000523-RA, AGAP002105-RA, AGAP002473-RA, AGAP003879-RA, AGAP000260-RD, AGAP003153-RD, AGAP003153-RB, AGAP003153-RC, AGAP003153-RA, AGAP005134-RA, AGAP002884-RA, AGAP003599-RA
